# Supplementary material for: Heliorhodopsin-mediated light-modulation of ABC transporter
Source: Nat Commun. 2024 May 21;15:4306. doi: 10.1038/s41467-024-48650-1 (PMC11109279; doi:10.1038/s41467-024-48650-1)
Supplement: Supplementary file 4 — Supplementary Data 1-10 [file 41467_2024_48650_MOESM4_ESM.xlsx]

## Sheet: Data information
	Index of Suppelmentary Data
	1	Operons in which helR and ABC transporter-encoding genes are co-transcribed.
	2	Operons in which helR and glutamine synthetase-encoding genes are co-transcribed.
	3	Operons in which helR and photolyase-encoding genes are co-transcribed.
	4	Operons in which helR and DUF2177-encoding genes are co-transcribed.
	5	Operons in which helR and alpha/beta hydrolase-encoding genes are co-transcribed.
	6	Operons in which helR and oxidoreductase-encoding genes are co-transcribed.
	7	Operons in which helR and NAD+ synthase-encoding genes are co-transcribed.
	8	Operons in which helR and DUF2238-encoding genes are co-transcribed.
	9	Operons in which helR and TerC protein-encoding genes are co-transcribed.
	10	Operons in which helR and transcriptional regulator-encoding genes are co-transcribed.
	Supplementary Data 1‒10 contain below legends.
	All data are deposited in NCBI
	:::::: = multiple nucelotide
	P = promoter
	helR = predicted heliorhodopsin-encoding gene
	UTR = Untranslational region
	For example 1:
						Gene region (From ... To)
						begin		end
	UTR				UTR	Heliorhodopsin			UTR				UTR				UTR				UTR
					← P	9471		10271													← P
	:::::	hypothetical protein			93	OcHeR-encoding gene			37	ATP-binding cassette, subfamily B			-4	ATP-binding cassette, subfamily B			56	hypothetical protein			:::::
		<<<<< minus strand <<<<<				<<<<< minus strand <<<<<				<<<<< minus strand <<<<<				<<<<< minus strand <<<<<				<<<<< minus strand <<<<<
	↓				↓				↓				↓				↓				↓
	* multiple nucelotide				* untranslation region				* untranslation region				* untranslation region				* untranslation region				* multiple nucelotide
					* nucelotide gaps between two genes				* nucelotide gaps between two genes				* nucelotide gaps between two genes				* nucelotide gaps between two genes				* minus starnd promoter
					* 93 nucleotide gaps				* 37 nucleotide gaps				* -4 nucleotide gaps				* 56 nucleotide gaps
					* minus starnd promoter								* overlapped nucelotide
	For example 2:
						Gene region (From ... To)
						begin		end
	UTR				UTR	Heliorhodopsin			UTR				UTR
	P →				P →	2264		3034	P →
	:::::	putative type I glutamate--ammonia ligase			109	HeR-48C12-encoding gene			127	putative DUF305 domain-containing protein			:::::
		>>>>> plus strand >>>>>				>>>>> plus strand >>>>>				>>>>> plus strand >>>>>
	↓				↓				↓
	* multiple nucelotide				* untranslation region				* untranslation region
	* plus starnd promoter				* nucelotide gaps between two genes				* nucelotide gaps between two genes
					* 109 nucleotide gaps				* 127 nucleotide gaps
					* plus starnd promoter				* plus starnd promoter
	For example 3:
										Gene region (From ... To)
										begin		end
	UTR				UTR				UTR	Heliorhodopsin			UTR				UTR
										75575		76357	← P
	:::::	GntP family permease			:::::	SDR family NAD(P)-dependent oxidoreductase			-4	helR			:::::	TetR/AcrR family transcriptional regulator			:::::
		>>>>> plus strand >>>>>				<<<<< minus strand <<<<<				<<<<< minus strand <<<<<				>>>>> plus strand >>>>>
	↓				↓				↓				↓				↓
	* multiple nucelotide				* multiple nucelotide				* untranslation region				* multiple nucelotide				* multiple nucelotide
									* nucelotide gaps between two genes				* minus starnd promoter
									* -4 nucleotide gaps
									* overlapped nucelotide

## Sheet: Data 1
Supplementary Data 1. Operons in which helR and ABC transporter-encoding genes are co-transcribed																				Gene region (From ... To)
																				begin		end
Accssion numbers	HeRs	Organisms	UTR				UTR				UTR				UTR				UTR	Heliorhodopsin			UTR				UTR				UTR				UTR				UTR				UTR				UTR
ABC Transporter group
	35																			9471		10205													← P
WP_097189403.1		Ornithinimicrobium pekingense													:::::	hypothetical protein			150	helR			103	ABC transporter ATP-binding protein			-4	ABC transporter ATP-binding protein			56	hypothetical protein			:::::
	OcHeR																		← P	9471		10271													← P
SOC58301.1		Ornithinimicrobium cerasi strain USBA17B2													:::::	hypothetical protein			93	OcHeR-encoding gene			37	ATP-binding cassette, subfamily B			-4	ATP-binding cassette, subfamily B			56	hypothetical protein			:::::
	37-1						P →												P →	183780		184580
WP_161965075.1		Ornithinimicrobium cerasi strain CPCC 203383					:::::	hypothetical protein			57	ATP-binding cassette domain-containing protein			-4	ATP-binding cassette domain-containing protein			37	helR			134	hypothetical protein			:::::
	119											1	1	1						816192		816923	← P												← P
WP_056862604.1		Nocardioides sp. Leaf285													:::::	hypothetical protein			:::::	helR			107	ATP-binding cassette domain-containing protein			-4	ABC transporter permease			-4	ABC transporter permease			:::::
	215																			1713511		1714254
WP_058947358.1		Thermococcus sp. 2319x1													:::::	hypothetical protein			46	helR			56	SDR family NAD(P)-dependent oxidoreductase			18	osmoprotection protein (proX)			1	ABC transporter permease			-14	ABC transporter permease			9	ATP-binding cassette domain-containing protein			13	glycine/betaine ABC transporter substrate-binding protein			79	ZIP family metal transporter
	278						P →													203247		204017	P →
WP_095544266.1		Candidatus Izimaplasma sp. ZiA1	:::::	FprA family A-type flavoprotein			97	MarR family transcriptional regulator			-4	ABC transporter ATP-binding protein			32	ABC transporter ATP-binding protein			73	helR			103	PadR family transcriptional regulator			:::::
	364		P →																P →	1842683		1843456
CCQ33927.1		Halorhabdus tiamatea SARL4B	:::::	ABC-type iron transporter, ATP-binding protein			-1	conserved hypothetical membrane protein, putative glycosyltransferase			-4	gluconate 2-dehydrogenase subunit 3			-4	glucose-methanol-choline oxidoreductase			91	helR			74	glycosyltransferase			18	conserved hypothetical protein			:::::

## Sheet: Data 2
Supplementary Data 2. Operons in which helR and glutamine synthetase-encoding genes are co-transcribed.																												Gene region (From ... To)
																												begin		end
Accssion numbers	HeRs	Organisms	UTR				UTR				UTR				UTR				UTR				UTR				UTR	Heliorhodopsin			UTR				UTR				UTR				UTR				UTR
Glutamine synthetase group
	HeR-48C12																						P →				P →	2264		3034	P →
AVZ43932.1		Uncultured actinobacterium clone fosmid 48C12																	:::::	short sequence			:::::	putative type I glutamate--ammonia ligase			109	HeR-48C12-encoding gene			127	putative DUF305 domain-containing protein			2	putative ATP-binding protein			46	putative arsenate reductase ArsC			-4	hypothetical protein			:::::
	2-HeR																											1036237		1037001									← P
WP_095698360.1		Candidatus Planktophila limnetica MMS-VB-114					:::::	transcriptional repressor			0	isoprenyl transferase			-4	DNA repair protein RecO			23	2-isopropylmalate synthase			180	DinB family protein			331	helR			25	glutamine synthetase family protein			61	NAD+ synthase			:::::	3-methyl-2-oxobutanoate hydroxymethyltransferase			9	MFS transporter			:::::
	3-HeR																											333493		334257	P →
WP_095673229.1		Candidatus Planktophila sulfonica MMS-IA-56									:::::	MFS transporter			85	3-methyl-2-oxobutanoate hydroxymethyltransferase			:::::	NAD+ synthase			61	glutamine synthetase family protein			36	helR			146	2-isopropylmalate synthase			14	DNA repair protein RecO			10	isoprenyl transferase			40	transcriptional repressor			:::::
	6-HeR																											1224763		1225524									← P
QLL23949.1		Actinobacteria bacterium IMCC25003													:::::	DNA repair protein RecO			14	2-isopropylmalate synthase			723	hypothetical protein			0	helR			36	glutamine synthetase			61	NAD+ synthase			:::::	3-methyl-2-oxobutanoate hydroxymethyltransferase			9	MFS transporter			:::::
	11-HeR																										← P	6661		7428									← P
PHX69804.1		Baikal-G5 Actinobacterium-acI-Baikal-G5-C10					:::::	zinc ABC transporter substrate-binding protein			91	hypothetical protein			-4	isoprenyl transferase			10	DNA repair protein RecO			14	2-isopropylmalate synthase			170	helR			36	glutamine synthetase			63	NAD+ synthase			:::::	3-methyl-2-oxobutanoate hydroxymethyltransferase			9	MFS transporter			:::::
	18-HeR																		P →									344332		345099	P →
WP_095675878.1		Candidatus Planktophila dulcis MMS-21-155									:::::	MFS transporter			9	3-methyl-2-oxobutanoate hydroxymethyltransferase			:::::	NAD+ synthase			61	glutamine synthetase family protein			36	helR			168	2-isopropylmalate synthase			14	DNA repair protein RecO			11	isoprenyl transferase			-4	tryptophan-rich sensory protein			223	transcriptional repressor
	21-HeR																		P →									295314		296081	P →
WP_095674486.1		Candidatus Planktophila versatilis MMS-IA-105									:::::	MFS transporter			9	3-methyl-2-oxobutanoate hydroxymethyltransferase			:::::	NAD+ synthase			63	glutamine synthetase family protein			36	helR			170	2-isopropylmalate synthase			14	DNA repair protein RecO			10	isoprenyl transferase			183	transcriptional repressor			:::::
	AbHeR																						← P					1352542		1353303									← P
QLL25365.1		Actinobacteria bacterium IMCC26103					:::::	divalent heavy-metal cations transporter			30	isoprenyl transferase			3	DNA repair protein RecO			14	2-isopropylmalate synthase			186	gfo/Idh/MocA family oxidoreductase			43	AbHeR-encoding gene			36	AbGS			64	NAD+ synthase			:::::	3-methyl-2-oxobutanoate hydroxymethyltransferase			8	MFS transporter			:::::
	26-HeR																		P →									349772		350533					P →
WP_095688907.1		Candidatus Planktophila lacus MMS-IIB-60									:::::	MFS transporter			5	3-methyl-2-oxobutanoate hydroxymethyltransferase			:::::	NAD+ synthase			67	glutamine synthetase family protein			36	helR			25	gfo/Idh/MocA family oxidoreductase			162	2-isopropylmalate synthase			14	DNA repair protein RecO			3	isoprenyl transferase			-4	transcriptional repressor
	27-HeR																		P →									374278		375042					P →
WP_095670794.1		Candidatus Planktophila lacus MMS-21-148									:::::	MFS transporter			5	3-methyl-2-oxobutanoate hydroxymethyltransferase			:::::	NAD+ synthase			79	glutamine synthetase family protein			36	helR			18	gfo/Idh/MocA family oxidoreductase			162	2-isopropylmalate synthase			14	DNA repair protein RecO			3	isoprenyl transferase			70	ZIP family metal transporter

## Sheet: Data 3
Supplementary Data 3. Operons in which helR and photolyase-encoding genes are co-transcribed.																												Gene region (From ... To)
																												begin		end
Accssion numbers	HeRs	Organisms	UTR				UTR				UTR				UTR				UTR				UTR				UTR	Heliorhodopsin			UTR				UTR				UTR				UTR				UTR
Photolyase group
	217-HeR																		P →								P →	34806		35576
OGN94913.1		Chloroflexi bacterium RBG_13_50_21 RBG_13													:::::	rubrerythrin family protein			:::::	hypothetical protein			-4	hypothetical protein			259	helR			75	hypothetical protein			27	MFS transporter			-4	deoxyribodipyrimidine photolyase			:::::	short sequence			:::::
	252-HeR																											32586		33356	← P
PWB56864.1		Anaerolineales bacterium FeB_25	:::::	alpha/beta hydrolas			-4	tryptophan-rich sensory protein			1	PPOX class F420-dependent oxidoreductase			-65	deoxyribodipyrimidine photo-lyase			68	MFS transporter			12	hypothetical protein			58	helR			271	phytoene desaturase			-13	hypothetical protein			:::::
	254-HeR																										← P	47995		48792									← P				← P
WP_245879762.1		Trichococcus patagoniensis DSM 18806 Ga0192380_106													:::::	carboxylating nicotinate-nucleotide diphosphorylase			325	carboxymuconolactone decarboxylase family protein			96	helix-hairpin-helix domain-containing protein			228	helR			78	DUF2238 domain-containing protein			15	deoxyribodipyrimidine photolyase			275	HIT family protein			137	ZIP family metal transporter			:::::
	256-HeR														P →				P →									151265		152155	P →
WP_234402588.1		Trichococcus paludicola strain B7-2 NODE_3									:::::	CPBP family intramembrane metalloprotease			115	HIT family protein			315	deoxyribodipyrimidine photolyase			15	DUF2238 domain-containing protein			-23	helR			298	helix-hairpin-helix domain-containing protein			79	carboxymuconolactone decarboxylase family protein			116	carboxylating nicotinate-nucleotide diphosphorylase			:::::
	257-HeR																										← P	47995		48789									← P				← P
PTQ84924.1		Trichococcus patagoniensis strain DSM 18806 Ga0192380_106																	:::::	AhpD family alkylhydroperoxidase			96	pathogenicity locus Cdd1 protein			228	helR			81	putative membrane protein			15	deoxyribodipyrimidine photo-lyase type II			275	diadenosine tetraphosphate (Ap4A) HIT family hydrolase			137	ZIP family zinc transporter/zinc and cadmium transporter			:::::
	261-1-HeR														P →				P →									30280		31170	P →
WP_233436880.1		Trichococcus shcherbakoviae									:::::	hypothetical protein			365	HIT family protein			416	deoxyribodipyrimidine photolyase			15	DUF2238 domain-containing protein			-8	helR			295	helix-hairpin-helix domain-containing protein			94	carboxymuconolactone decarboxylase family protein			:::::
	263-HeR										P →																	38321		39112	P →
OUL08710.1		Sedimentibacter sp. SX930					:::::	hypothetical protein			:::::	deoxyribodipyrimidine photolyase			15	DUF2238 domain-containing protein			100	hypothetical protein			-26	signal peptidase I			68	helR			315	hypothetical protein			23	Pathogenicity locus			93	alkylhydroperoxidase			:::::
	264-1-HeR														P →				P →									30280		31170	P →
SYZ80088.1		Trichococcus sp. ART1									:::::	hypothetical protein			365	histidine triad (hit) protein			416	dna photolyases class 2 signature 1.			15	hypothetical protein			-8	helR			295	pathogenicity locus			94	alkylhydroperoxidase ahpd core			116	aldolase-type tim barrel			:::::
	TfHeR																						← P				← P	4033		4883									← P				← P
WP_086990817.1		Trichococcus flocculiformis													:::::	carboxylating nicotinate-nucleotide diphosphorylase			116	carboxymuconolactone decarboxylase family protein			169	helix-hairpin-helix domain-containing protein			238	TfHeR-encoding gene			91	DUF2238 domain-containing protein			15	deoxyribodipyrimidine photo-lyase			468	HIT family protein			221	isoprenylcysteine carboxyl-methyltransferase family protein			:::::
	266-HeR																											128		919									← P				← P
WP_068562519.1		Trichococcus flocculiformis strain DSM 23957																									:::::	helR			91	DUF2238 domain-containing protein			15	deoxyribodipyrimidine photolyase			417	HIT family protein			365	hypothetical protein			:::::
	266-1-HeR														P →				P →									25228		26118
WP_232309406.1		Trichococcus sp. ES5													:::::	HIT family protein			417	deoxyribodipyrimidine photolyase			15	DUF2238 domain-containing protein			-8	helR			123	IS200/IS605 family transposas			:::::	short sequence			:::::
	267-HeR																										P →	1971041		1971826													P →				P →
WP_062469668.1		Jeotgalibaca dankookensis EX-07																	:::::	pyrimidine-nucleoside phosphorylase			512	heavy metal translocating P-type ATPase			221	helR			89	glycosyltransferase family 4 protein			-11	glycosyl transferase			12	purine permease			150	DNA photolyase family protein			161	polyphosphate polymerase domain-containing protein
	269-HeR	strain DSM 14526									P →																	159893		160684
WP_086985642.1		Trichococcus collinsii									:::::	deoxyribodipyrimidine photolyase			15	DUF4332 domain-containing protein			97	hypothetical protein			-80	signal peptidase I			84	helR			300	DUF4332 domain-containing protein			:::::
	269-1-HeR																											4092		4982									← P
CZR04243.1		TFLO_2911 Trichococcus flocculiformis																					:::::	pathogenicity locus			297	helR			-8	Hypothetical protein			15	dna photolyase class 2			417	histidine triad (hit) protein			:::::
	269-2-HeR																											161660		162451
WP_106449223.1		Trichococcus alkaliphilus																					:::::	carboxymuconolactone decarboxylase family protein			395	helR			52	DUF4332 domain-containing protein			86	signal peptidase I			-80	Hypothetical protein			96	DUF2238 domain-containing protein			15	deoxyribodipyrimidine photolyas
	269-3-HeR	strain DSM 22150																										37204		37995																	← P
WP_068623315.1		Trichococcus ilyis																					:::::	DUF4332 domain-containing protein			300	helR			84	signal peptidase I			-80	Hypothetical protein			96	DUF2238 domain-containing protein			27	deoxyribodipyrimidine photolyas			:::::
	270-6-HeR	DSM 2381																	P →									71865		72656
WP_086943172.1		Trichococcus pasteurii																	:::::	deoxyribodipyrimidine photolyase			15	DUF4332 domain-containing protein			94	helR			312	hypothetical protein			:::::

## Sheet: Data 4
Supplementary Data 4. Operons in which helR and DUF2177-encoding genes are co-transcribed.																				Gene region (From ... To)
																				begin		end
Accssion numbers	HeRs	Organisms	UTR				UTR				UTR				UTR				UTR	Heliorhodopsin			UTR				UTR				UTR				UTR
DUF2177 group
	89																			1409681		1410448	← P
WP_076004422.1		Dehalogenimonas formicexedens	:::::	hypothetical protein			71	DUF2177 family protein			30	DUF2975 domain-containing protein			14	DegV family protein			35	helR			350	DegV family protein			:::::
	125																			680068		680871									← P
WP_011929020.1		Dehalococcoides mccartyi													:::::	peptide deformylase			285	helR			57	DUF2177 family protein			9	alpha/beta hydrolase			448	sodium-translocating pyrophosphatase			:::::
	126																			523613		524416									← P
WP_015407687.1		Dehalococcoides mccartyi																	:::::	helR			57	DUF2177 family protein			9	alpha/beta hydrolase			448	sodium-translocating pyrophosphatase			:::::
	129	strain RC																		606022		606825									← P
WP_011309246.1		Dehalococcoides mccartyi													:::::	peptide deformylase			285	helR			57	DUF2177 family protein			9	alpha/beta hydrolase			448	sodium-translocating pyrophosphatase			:::::
	131	VS																		625312		626115									← P
WP_012881965.1		Dehalococcoides mccartyi																	:::::	helR			62	DUF2177 family protein			-4	alpha/beta hydrolase			447	sodium-translocating pyrophosphatase			:::::
	135	GY50																		596550		597353									← P
WP_023652209.1		Dehalococcoides mccartyi													:::::	peptide deformylase			284	helR			52	DUF2177 family protein			-4	alpha/beta hydrolase			447	sodium-translocating pyrophosphatase			:::::
	136	Dehalococcoides mccartyi strain CG3																		706818		707621									← P
WP_041330830.1		MULTISPECIES: Dehalococcoides													:::::	peptide deformylase			284	helR			52	DUF2177 family protein			-4	alpha/beta hydrolase			447	sodium-translocating pyrophosphatase			:::::
	136-1	Dehalococcoides sp. UCH007 DNA																		613576		614379									← P
WP_041330830.1		MULTISPECIES: Dehalococcoides													:::::	peptide deformylase			284	helR			52	DUF2177 family protein			-4	alpha/beta fold family hydrolase			447	sodium-translocating pyrophosphatase			:::::
	136-2	Dehalococcoides mccartyi CG1																		652741		653544									← P
WP_041330830.1		MULTISPECIES: Dehalococcoides																	:::::	helR			52	DUF2177 family protein			-4	alpha/beta fold family hydrolase			447	sodium-translocating pyrophosphatase			:::::
	136-3	strain MB									P →									106299		107102
WP_058292828.1		Dehalococcoides mccartyi									:::::	alpha/beta hydrolase			9	DUF2177 family protein			52	helR			:::::
	136-4	Dehalococcoides mccartyi strain KBTCE3																		588310		589113									← P
WP_077975247.1		Dehalococcoides mccartyi																	:::::	helR			52	DUF2177 family protein			9	alpha/beta hydrolase			:::::
	136-5	Dehalococcoides mccartyi strain KBTCE2																		630632		631435									← P
WP_077975247.1		Dehalococcoides mccartyi																	:::::	helR			52	DUF2177 family protein			9	alpha/beta hydrolase			:::::
	136-7	CG4																		622996		623799									← P
WP_041341838.1		Dehalococcoides mccartyi																	:::::	helR			52	DUF2177 family protein			9	alpha/beta hydrolase			:::::
	137-1	Dehalococcoides mccartyi strain GEO12 NODE_1__length_562691																		364623		365426									← P
WP_096476603.1		Dehalococcoides mccartyi																	:::::	helR			52	DUF2177 family protein			-1	alpha/beta hydrolase			:::::
	137-2	Dehalococcoides mccartyi DNA																		571210		572013									← P
WP_096476603.1		Dehalococcoides mccartyi																	:::::	helR			52	DUF2177 family protein			-1	alpha/beta hydrolase			:::::
	171																			357163		357936													← P
WP_058438211.1		Dehalogenimonas alkenigignens	:::::	NAD(P)/FAD-dependent oxidoreductase			209	DUF1295 domain-containing protein			15	hypothetical protein			1	DegV family protein			3	helR			30	DUF2177 family protein			60	cupin domain-containing protein			-4	transcriptional repressor			:::::
	207						P →												P →	182796		183560
WP_116781273.1		Anaerolineales bacterium					:::::	hypothetical protein			45	DUF2867 domain-containing protein			-4	DUF2177 domain-containing protein			:::::	helR			401	oxidase			:::::
	300			1	62263	62263	P →													65456		66238
WP_092452410.1		Clostridium fimetarium	:::::	helix-turn-helix domain-containing protein			:::::	DegV family EDD domain-containing protein			13	DUF1295 domain-containing protein			40	DUF2177 family protein			37	helR			358	glycosyl hydrolase			:::::

## Sheet: Data 5
Supplementary Data 5. Operons in which helR and alpha/beta hydrolase-encoding genes are co-transcribed.												Gene region (From ... To)
												begin		end
Accssion numbers	HeRs	Organisms	UTR				UTR				UTR	Heliorhodopsin			UTR				UTR				UTR				UTR				UTR				UTR
alpha/beta hydrolase group
	38-1										P →	109125		109880
WP_121255094.1		Nocardioides sp. EGI 63112									:::::	helR			68	alpha/beta fold hydrolase			:::::
	39										← P	21984		22751	← P
WP_035950083.1		Knoellia flava					:::::	alpha/beta fold hydrolase			93	helR			45	metal-dependent hydrolase			:::::
	75										P →	41434		42201	P →
WP_035936430.1		Knoellia aerolata									:::::	helR			93	alpha/beta fold hydrolase			60	aspartate aminotransferase family protein			31	ArsR family transcriptional regulator			-4	hypothetical protein			151	glyoxalase/bleomycin resistance/dioxygenase family protein			:::::
	120											99558		100334													← P
WP_056889378.1		Nocardioides sp. Soil777					:::::	AIM24 family protein			66	helR			68	alpha/beta hydrolase			37	NADPH-dependent 2,4-dienoyl-CoA reductase			-4	PadR family transcriptional regulator			157	hypothetical protein			:::::
	125											680068		680871									← P
WP_011929020.1		Dehalococcoides mccartyi					:::::	peptide deformylase			285	helR			57	DUF2177 family protein			9	alpha/beta hydrolase			448	sodium-translocating pyrophosphatase			:::::
	126											523613		524416									← P
WP_015407687.1		Dehalococcoides mccartyi									:::::	helR			57	DUF2177 family protein			9	alpha/beta hydrolase			448	sodium-translocating pyrophosphatase			:::::
	129											606022		606825						607294	660	607953	← P	608402	-608400	1
WP_011309246.1		Dehalococcoides mccartyi					:::::	peptide deformylase			285	helR			57	DUF2177 family protein			9	alpha/beta hydrolase			448	sodium-translocating pyrophosphatase			:::::
	131											625312		626115						626576	672	627247	← P	627695	-627693	1
WP_012881965.1		Dehalococcoides mccartyi									:::::	helR			62	DUF2177 family protein			-4	alpha/beta hydrolase			447	sodium-translocating pyrophosphatase			:::::
	135											596550		597353						597804	672	598475	← P	598923	-598921	1
WP_023652209.1		Dehalococcoides mccartyi					:::::	peptide deformylase			284	helR			52	DUF2177 family protein			-4	alpha/beta hydrolase			447	sodium-translocating pyrophosphatase			:::::
	136	Dehalococcoides mccartyi strain CG3										706818		707621						708072	672	708743	← P	709191	-709189	1
WP_041330830.1		MULTISPECIES: Dehalococcoides					:::::	peptide deformylase			284	helR			52	DUF2177 family protein			-4	alpha/beta hydrolase			447	sodium-translocating pyrophosphatase			:::::
	136-1	Dehalococcoides sp. UCH007 DNA										613576		614379						614830	672	615501	← P	615949	-615947	1
WP_041330830.1		MULTISPECIES: Dehalococcoides					:::::	peptide deformylase			284	helR			52	DUF2177 family protein			-4	alpha/beta fold family hydrolase			447	sodium-translocating pyrophosphatase			:::::
	136-2	Dehalococcoides mccartyi CG1										652741		653544						653995	672	654666	← P	655114	-655112	1
WP_041330830.1		MULTISPECIES: Dehalococcoides									:::::	helR			52	DUF2177 family protein			-4	alpha/beta fold family hydrolase			447	sodium-translocating pyrophosphatase			:::::
	136-3		P →	105176	660	105835		105845	402	106246		106299		107102
WP_058292828.1		Dehalococcoides mccartyi	:::::	alpha/beta hydrolase			9	DUF2177 family protein			52	helR			:::::
	136-4	Dehalococcoides mccartyi strain KBTCE3										588310		589113									← P
WP_077975247.1		Dehalococcoides mccartyi									:::::	helR			52	DUF2177 family protein			9	alpha/beta hydrolase			:::::
	136-5	Dehalococcoides mccartyi strain KBTCE2										630632		631435									← P
WP_077975247.1		Dehalococcoides mccartyi									:::::	helR			52	DUF2177 family protein			9	alpha/beta hydrolase			:::::
	136-7											622996		623799									← P
WP_041341838.1		Dehalococcoides mccartyi									:::::	helR			52	DUF2177 family protein			9	alpha/beta hydrolase			:::::
	137-1	Dehalococcoides mccartyi strain GEO12 NODE_1__length_562691										364623		365426									← P
WP_096476603.1		Dehalococcoides mccartyi									:::::	helR			52	DUF2177 family protein			9	alpha/beta hydrolase			:::::
	137-2	Dehalococcoides mccartyi DNA										571210		572013									← P
WP_096476603.1		Dehalococcoides mccartyi									:::::	helR			52	DUF2177 family protein			9	alpha/beta hydrolase			:::::
	348											1641631		1642452	← P
WP_100907524.1		Methanobacterium sp. MZ-A1	:::::	hypothetical protein			138	alpha/beta hydrolase			101	helR			:::::
	348-1										P →	968045		968866
AXV39643.1		CIT02_04615 Methanobacterium sp. BAmetb5									:::::	helR			82	alpha/beta hydrolase			:::::
	355											41088		41909	← P
WP_100908743.1		Methanobacterium subterraneum					:::::	alpha/beta hydrolase			101	helR			241	heme-binding protein			:::::
	358										P →	221737		222558
WP_100906662.1		Methanobacterium subterraneum					:::::	heme-binding protein			:::::	helR			101	alpha/beta hydrolase			:::::

## Sheet: Data 6
Supplementary Data 6. Operons in which helR and oxidoreductase-encoding genes are co-transcribed.												Gene region (From ... To)
												begin		end
Accssion numbers	HeRs	Organisms	UTR				UTR				UTR	Heliorhodopsin			UTR				UTR
SDR family NAD(P)-dependent oxidoreductase
	121-1						P →					967781		968557
WP_119067709.1		anaerobic bacterium MO-CFX2					:::::	SDR family oxidoreductase			60	helR			77	NAD-dependent epimerase/dehydratase family protein			:::::
	150											1914891		1915700					← P
WP_068108470.1		Nocardioides dokdonensis					:::::	translational GTPase TypA			227	helR			-4	SDR family NAD(P)-dependent oxidoreductase			:::::
	155										P →	7709		8491
WP_094669541.1		Rhodococcus sp. 05-2254-6									:::::	helR			-4	SDR family NAD(P)-dependent oxidoreductase			:::::
	157	Rhodococcus sp. 05-2254-2 RS1I1_13										75575		76357	← P
WP_094640455.1		MULTISPECIES: Rhodococcus	:::::	GntP family permease			-4	SDR family NAD(P)-dependent oxidoreductase			-4	helR			:::::	TetR/AcrR family transcriptional regulator			:::::
	157-1	Rhodococcus sp. 05-2254-3 RS1F5_5									P →	8772		9554
WP_094640455.1		MULTISPECIES: Rhodococcus									:::::	helR			-4	SDR family NAD(P)-dependent oxidoreductase			:::::
	157-2	Rhodococcus sp. 05-2254-4 RS1F3_14									P →	8772		9554
WP_094640455.1		MULTISPECIES: Rhodococcus									:::::	helR			-4	SDR family NAD(P)-dependent oxidoreductase			:::::
	158	Rhodococcus sp. EPR-279 Scaffold1_40									P →	9156		9938
WP_068048857.1		MULTISPECIES: Rhodococcus									:::::	helR			-4	SDR family NAD(P)-dependent oxidoreductase			:::::
	158-1	Rhodococcus sp. EPR-147 Scaffold1_23									P →	9157		9939
WP_068048857.1		MULTISPECIES: Rhodococcus									:::::	helR			-4	SDR family NAD(P)-dependent oxidoreductase			:::::
	161-1											3209718		3210500	← P
WP_121871354.1		Rhodococcus sp. SBT000017	:::::	hypothetical protein			-4	SDR family NAD(P)-dependent oxidoreductase			-4	helR			:::::
	165											203033		203815	← P
WP_082323880.1		Rhodococcus fascians	:::::	GntP family permease			-4	SDR family NAD(P)-dependent oxidoreductase			-4	helR			:::::	TetR/AcrR family transcriptional regulator			:::::
	167											42003		42761
WP_037196100.1		Rhodococcus sp. 15-2388-1-1a					:::::	TetR/AcrR family transcriptional regulator			80	helR			-4	SDR family NAD(P)-dependent oxidoreductase			:::::
	170											547782		548564	← P
WP_094687122.1		Rhodococcus sp. 14-1411-2a	:::::	GntP family permease			-4	SDR family NAD(P)-dependent oxidoreductase			-4	helR			:::::	TetR/AcrR family transcriptional regulator			:::::
	215											1713511		1714254
WP_058947358.1		Thermococcus sp. 2319x1					:::::	hypothetical protein			46	helR			56	SDR family NAD(P)-dependent oxidoreductase			18

## Sheet: Data 7
Supplementary Data 7. Operons in which helR and NAD+ synthase-encoding genes are co-transcribed.																Gene region (From ... To)
																begin		end
Accssion numbers	HeRs	Organisms	UTR				UTR				UTR				UTR	Heliorhodopsin			UTR				UTR				UTR				UTR
NAD+ synthase
	2															1036237		1037001					← P				← P
WP_095698360.1		Candidatus Planktophila limnetica									:::::	DinB family protein			331	helR			25	glutamine synthetase			61	NAD+ synthase			:::::	3-methyl-2-oxobutanoate hydroxymethyltransferase			:::::
	3						P →									333493		334257	P →
WP_095673229.1		Candidatus Planktophila sulfonica	:::::	3-methyl-2-oxobutanoate hydroxymethyltransferase			:::::	NAD+ synthase			61	glutamine synthetase			36	helR			146	2-isopropylmalate synthase			:::::
	6															1224763		1225524									← P
WP_095531755.1		Actinobacteria bacterium IMCC25003									:::::	hypothetical protein			0	helR			36	glutamine synthetase			61	NAD+ synthase			:::::	3-methyl-2-oxobutanoate hydroxymethyltransferase			:::::
	11															6661		7428									← P
PHX69804.1		CK523_02340 Actinobacteria bacterium									:::::	2-isopropylmalate synthase			170	helR			36	glutamine synthetase			63	NAD+ synthase			:::::	3-methyl-2-oxobutanoate hydroxymethyltransferase			:::::
	18	Candidatus Planktophila dulcis isolate MMS-21-155					P →									344332		345099	P →
WP_095675878.1		Candidatus Planktophila dulcis	:::::	3-methyl-2-oxobutanoate hydroxymethyltransferase			:::::	NAD+ synthase			61	glutamine synthetase			36	helR			168	2-isopropylmalate synthase			:::::
	21						P →									295314		296081	P →
WP_095674486.1		Candidatus Planktophila versatilis	:::::	3-methyl-2-oxobutanoate hydroxymethyltransferase			:::::	NAD+ synthase			63	glutamine synthetase			36	helR			170	2-isopropylmalate synthase			:::::
	23										← P					1352542		1353303									← P
WP_095527643.1		Actinobacteria bacterium IMCC26103					:::::	2-isopropylmalate synthase			186	gfo/Idh/MocA family oxidoreductase			43	helR			36	ype I glutamate--ammonia ligase			64	NAD+ synthase			:::::	3-methyl-2-oxobutanoate hydroxymethyltransferase			:::::
	26						P →									349772		350533					P →
WP_095688907.1		Candidatus Planktophila lacus	:::::	3-methyl-2-oxobutanoate hydroxymethyltransferase			:::::	NAD+ synthase			67	glutamine synthetase			36	helR			25	gfo/Idh/MocA family oxidoreductase			162	2-isopropylmalate synthase			:::::
	27						P →									374278		375042					P →
WP_095670794.1		Candidatus Planktophila lacus	:::::	3-methyl-2-oxobutanoate hydroxymethyltransferase			:::::	NAD+ synthase			79	glutamine synthetase			36	helR			18	gfo/Idh/MocA family oxidoreductase			162	2-isopropylmalate synthase			:::::

## Sheet: Data 8
Supplementary Data 8. Operons in which helR and DUF2238-encoding genes are co-transcribed.																								Gene region (From ... To)
																								begin		end
Accssion numbers	HeRs	Organisms	UTR				UTR				UTR				UTR				UTR				UTR	Heliorhodopsin			UTR				UTR				UTR				UTR				UTR				UTR
DUF2238
	254																							47995		48786									← P
WP_108032300.1		Trichococcus patagoniensis																	:::::	DUF4332 domain-containing protein			228	helR			84	DUF2238 domain-containing protein			15	deoxyribodipyrimidine photolyase			275	HIT family protein			:::::
	261-1														P →									30379		31170
WP_119094144.1		Trichococcus sp. ART1													:::::	deoxyribodipyrimidine photolyase			15	DUF2238 domain-containing protein			91	helR			:::::
	263						P →																	38321		39112
WP_086628472.1		Sedimentibacter sp. SX930					:::::	deoxyribodipyrimidine photolyase			15	DUF2238 domain-containing protein			88	hypothetical protein			-80	signal peptidase I			68	helR			:::::
	266	Trichococcus flocculiformis strain DSM 23957																						128		919									← P
WP_068562519.1		MULTISPECIES: Trichococcus																					:::::	helR			91	DUF2238 domain-containing protein			15	deoxyribodipyrimidine photolyase			468	HIT family protein			:::::
	266-1	Trichococcus sp. ES5 isolate Trichococcus ES5													P →									25327		26118
WP_068562519.1		MULTISPECIES: Trichococcus													:::::	deoxyribodipyrimidine photolyase			15	DUF2238 domain-containing protein			91	helR			123	IS200/IS605 family transposas			:::::
	269-3																							37204		37995																	← P
WP_068623315.1		Trichococcus ilyis																	:::::	DUF4332 domain-containing protein			300	helR			84	signal peptidase I			-80	Hypothetical protein			96	DUF2238 domain-containing protein			27	deoxyribodipyrimidine photolyas			:::::
	256														P →									151364		152155
WP_107995777.1		Trichococcus paludicola									:::::	HIT family protein			315	deoxyribodipyrimidine photolyase			15	DUF2238 domain-containing protein			76	helR			298	DUF4332 domain-containing protein			:::::
	265														P →									4033		4824
WP_086990817.1		Trichococcus flocculiformis									:::::	HIT family protein			468	deoxyribodipyrimidine photolyase			15	DUF2238 domain-containing protein			91	helR			297	DUF4332 domain-containing protein			:::::
	269						P →																	159893		160684
WP_086985642.1		Trichococcus collinsii	:::::	pentapeptide repeat-containing protein			:::::	deoxyribodipyrimidine photolyase			15	DUF2238 domain-containing protein			97	hypothetical protein			-80	signal peptidase I			84	helR			300	DUF4332 domain-containing protein			:::::
	269-2																							161660		162451																					← P
WP_106449223.1		Trichococcus alkaliphilus																	:::::	carboxymuconolactone decarboxylase family protein			395	helR			52	DUF4332 domain-containing protein			86	signal peptidase I			-80	Hypothetical protein			96	DUF2238 domain-containing protein			15	deoxyribodipyrimidine photolyas			:::::
	270-6														P →									71865		72656
WP_086943172.1		Trichococcus pasteurii													:::::	deoxyribodipyrimidine photolyase			15	DUF2238 domain-containing protein			94	helR			312	hypothetical protein			:::::

## Sheet: Data 9
Supplementary Data 9. Operons in which helR and TerC protein-encoding genes are co-transcribed.												Gene region (From ... To)
												begin		end
Accssion numbers	HeRs	Organisms	UTR				UTR				UTR	Heliorhodopsin			UTR				UTR				UTR
TerC family protein
	55											3929012		3929815					← P
WP_066598408.1		Cryobacterium arcticum					:::::	SDR family NAD(P)-dependent oxidoreductase			23	helR			66	TerC family protein			174	1,4-beta-xylanase			:::::
	56						P →					156229		157032
WP_103460279.1		Cryobacterium sp. TMN-42	:::::	1,4-beta-xylanase			174	TerC family protein			66	helR			:::::	alpha/beta hydrolase			:::::
	57											157383		158186					← P
WP_103479938.1		Cryobacterium sp. TMN-39-1					:::::	alpha/beta hydrolase			:::::	helR			66	TerC family protein			174	1,4-beta-xylanase			:::::
	58											85077		85880					← P
WP_103430830.1		Cryobacterium sp. TMB1-8					:::::	hypothetical protein			:::::	helR			67	TerC family protein			174	1,4-beta-xylanase			:::::

[truncated: 1 more sheets: Data 10]
