# Supplementary material for: Heliorhodopsin-mediated light-modulation of ABC transporter
Source: Nat Commun. 2024 May 21;15:4306. doi: 10.1038/s41467-024-48650-1 (PMC11109279; doi:10.1038/s41467-024-48650-1)
Supplement: Supplementary file 6 — Supplementary Data 19 [file 41467_2024_48650_MOESM6_ESM.xlsx]

## Sheet: Data 19
Supplementary Data 19. Alignment of HeR sequences in classified 10 groups from total helR.
HeR sequences were obained from a database deposited in NCBI.
Helix and loop are based on a predicted crystal strucutre of OcHeR.
Each sequence indicates accesion number, protein name, and organisms.
Co-transcription helR and neighboring genes are highlighted by different colors.
ICL: intracelluar loop
ECL: extracelluar loop
																																							Helix 1
			OcHeR (Res. No.)																				1	2	3	4	5	6	7	8	9	10	11	12	13	14	15	16	17	18	19	20	21	22	23	24	25	26	27
helR	neighboring gene 1	neighboring gene 2		-	-	-	-	-	-	-	-	-	-	-	-	-	-	-	-	-	-	-	M	G	S	T	G	T	G	S	T	A	S	T	T	R	A	D	E	S	R	Y	A	G	L	R	R	Y	N
205-HeR	Transcription Regulator			-	-	-	-	-	-	-	-	-	-	-	-	-	-	-	-	-	-	-	-	-	-	-	-	-	-	-	M	G	H	H	A	A	A	D	S	D	R	Y	R	R	L	R	G	F	N
364-HeR	ABC transporter			-	-	-	-	-	-	-	-	-	-	-	-	-	-	-	-	-	-	-	-	-	-	-	-	-	-	-	-	-	-	-	-	M	A	T	N	P	S	D	W	N	L	R	R	F	N
348-1-HeR	Alpha/beta hydrolase			-	-	-	-	-	-	-	-	-	-	-	-	-	-	-	-	-	-	-	-	-	-	M	D	N	E	T	R	R	K	I	I	A	E	S	P	I	T	F	G	G	L	K	K	L	N
358-HeR	Alpha/beta hydrolase			-	-	-	-	-	-	-	-	-	-	-	-	-	-	-	-	-	-	-	-	-	-	M	D	N	E	M	R	R	E	L	I	A	K	S	S	I	S	L	E	G	L	R	K	L	N
348-HeR	Alpha/beta hydrolase			-	-	-	-	-	-	-	-	-	-	-	-	-	-	-	-	-	-	-	-	-	-	M	D	N	E	M	R	R	E	L	I	A	K	S	S	I	S	L	K	G	L	R	K	L	N
355-HeR	Alpha/beta hydrolase			-	-	-	-	-	-	-	-	-	-	-	-	-	-	-	-	-	-	-	-	-	-	M	D	N	E	M	R	R	E	L	I	A	K	S	S	I	S	L	K	G	L	R	K	L	N
150-HeR	Oxidoreductase			-	-	-	-	-	-	-	-	-	-	-	-	M	T	H	A	S	N	T	T	E	A	G	S	H	T	G	R	A	V	A	S	G	V	D	E	T	S	L	A	S	L	R	T	W	N
161-1-HeR	Oxidoreductase			-	-	-	-	-	-	-	-	-	-	-	-	-	-	-	-	-	-	-	M	A	R	T	P	H	P	A	I	A	T	E	H	T	L	S	P	N	R	L	S	R	L	R	I	W	N
165-HeR	Oxidoreductase			-	-	-	-	-	-	-	-	-	-	-	-	-	-	-	-	-	-	-	M	A	R	T	P	H	P	A	M	A	T	E	H	T	L	S	P	D	R	L	R	R	L	R	I	W	N
167-HeR	Oxidoreductase			-	-	-	-	-	-	-	-	-	-	-	-	-	-	-	-	-	-	-	-	-	-	-	-	-	-	-	M	A	T	E	H	T	L	S	P	D	R	L	R	R	L	R	I	W	N
155-HeR	Oxidoreductase			-	-	-	-	-	-	-	-	-	-	-	-	-	-	-	-	-	-	-	M	A	R	T	P	H	P	A	V	A	T	E	H	P	L	S	P	D	R	L	R	Q	L	R	I	W	N
170-HeR	Oxidoreductase			-	-	-	-	-	-	-	-	-	-	-	-	-	-	-	-	-	-	-	M	A	R	T	P	R	P	A	V	A	T	E	H	P	L	S	P	D	R	L	R	R	L	R	I	W	N
157-HeR	Oxidoreductase			-	-	-	-	-	-	-	-	-	-	-	-	-	-	-	-	-	-	-	M	P	R	T	P	H	P	A	V	A	T	E	H	P	L	S	P	D	R	L	R	R	L	R	I	W	N
157-1-HeR	Oxidoreductase			-	-	-	-	-	-	-	-	-	-	-	-	-	-	-	-	-	-	-	M	P	R	T	P	H	P	A	V	A	T	E	H	P	L	S	P	D	R	L	R	R	L	R	I	W	N
157-2-HeR	Oxidoreductase			-	-	-	-	-	-	-	-	-	-	-	-	-	-	-	-	-	-	-	M	P	R	T	P	H	P	A	V	A	T	E	H	P	L	S	P	D	R	L	R	R	L	R	I	W	N
158-HeR	Oxidoreductase			-	-	-	-	-	-	-	-	-	-	-	-	-	-	-	-	-	-	-	M	A	R	T	P	H	P	A	V	A	T	E	H	P	L	S	P	D	R	L	R	R	L	R	I	W	N
158-1-HeR	Oxidoreductase			-	-	-	-	-	-	-	-	-	-	-	-	-	-	-	-	-	-	-	M	A	R	T	P	H	P	A	V	A	T	E	H	P	L	S	P	D	R	L	R	R	L	R	I	W	N
119-HeR	ABC transporter			-	-	-	-	-	-	-	-	-	-	-	-	-	-	-	-	-	-	-	-	-	-	-	-	-	-	-	-	-	-	-	-	-	-	-	-	-	-	M	T	N	I	R	R	W	N
120-HeR	Alpha/beta hydrolase			-	-	-	-	-	-	-	-	-	-	-	-	-	-	-	-	-	-	-	-	-	-	-	M	T	T	P	E	V	T	A	A	G	V	D	D	R	A	L	R	S	L	K	G	W	N
110-HeR	Transcription Regulator			-	-	-	-	-	-	-	-	-	-	-	-	-	-	-	-	-	-	-	-	-	-	-	-	-	-	-	M	S	T	A	T	G	V	D	D	A	R	L	R	G	L	R	R	W	N
55-HeR	TerC protein			-	-	-	-	-	-	-	-	-	-	-	-	-	-	-	-	-	-	-	-	-	-	-	-	-	-	-	M	V	K	R	D	Y	T	P	D	Q	Q	I	D	R	L	R	I	Y	N
58-HeR	TerC protein			-	-	-	-	-	-	-	-	-	-	-	-	-	-	-	-	-	-	-	-	-	-	-	-	-	-	-	M	A	K	R	D	Y	T	P	D	Q	Q	I	D	R	L	R	I	Y	N
56-HeR	TerC protein			-	-	-	-	-	-	-	-	-	-	-	-	-	-	-	-	-	-	-	-	-	-	-	-	-	-	-	M	A	K	R	D	Y	T	P	D	Q	Q	I	D	R	L	R	I	Y	N
57-HeR	TerC protein			-	-	-	-	-	-	-	-	-	-	-	-	-	-	-	-	-	-	-	-	-	-	-	-	-	-	-	M	A	K	K	D	Y	T	P	D	Q	Q	I	D	R	L	R	I	Y	N
25-HeR	Transcription Regulator			-	-	-	-	-	-	-	-	-	-	-	-	-	-	-	-	-	-	-	-	-	-	-	-	-	-	-	-	-	-	-	-	-	-	M	D	T	A	L	A	R	L	R	P	F	N
28-HeR	Transcription Regulator			-	-	-	-	-	-	-	-	-	-	-	-	-	-	-	-	-	-	-	-	-	-	-	-	-	-	-	-	-	-	-	-	-	-	M	D	T	A	L	A	K	L	R	P	F	N
OcHeR	ABC transporter			-	-	-	-	-	-	-	-	-	-	-	-	-	-	-	-	-	-	-	M	G	S	T	G	T	G	S	T	A	S	T	T	R	A	D	E	S	R	Y	A	G	L	R	R	Y	N
35-HeR	ABC transporter			-	-	-	-	-	-	-	-	-	-	-	-	-	-	-	-	-	-	-	-	-	-	-	-	-	-	-	-	-	-	-	-	-	-	-	-	-	-	-	-	-	M	R	R	Y	N
37-1-HeR	ABC transporter			-	-	-	-	-	-	-	-	-	-	-	-	-	-	-	-	-	-	-	-	-	-	-	-	-	-	-	-	-	-	-	-	-	-	-	-	-	-	-	-	-	M	R	R	Y	N
75-HeR	Alpha/beta hydrolase			-	-	-	-	-	-	-	-	-	-	-	-	-	-	-	-	-	-	-	-	-	-	-	-	-	-	-	-	-	M	T	N	E	L	S	P	D	T	Q	R	G	L	R	T	W	N
39-HeR	Alpha/beta hydrolase			-	-	-	-	-	-	-	-	-	-	-	-	-	-	-	-	-	-	-	-	-	-	-	-	-	-	-	-	-	M	S	T	P	V	P	E	A	R	Q	Q	R	L	R	R	L	N
38-1-HeR	Alpha/beta hydrolase			-	-	-	-	-	-	-	-	-	-	-	-	-	-	-	-	-	-	-	-	-	-	-	-	-	-	-	-	-	-	-	-	-	M	P	A	A	R	Q	R	G	L	R	R	F	N
HeR-48C12	Glutamine Synthetase			-	-	-	-	-	-	-	-	-	-	-	-	-	-	-	-	-	-	-	-	-	-	-	-	-	-	-	-	-	-	M	A	K	P	T	V	K	E	I	K	S	L	Q	N	F	N
6-HeR	Glutamine Synthetase	NAD+ Synthetase		-	-	-	-	-	-	-	-	-	-	-	-	-	-	-	-	-	-	-	-	-	-	-	-	-	-	-	-	-	-	-	-	M	A	K	E	I	N	A	G	S	I	R	R	S	N
3-HeR	Glutamine Synthetase	NAD+ Synthetase		-	-	-	-	-	-	-	-	-	-	-	-	-	-	-	-	-	-	-	-	-	-	-	-	-	-	-	-	-	-	-	-	M	A	K	E	I	N	A	G	S	I	R	R	Y	N
18-HeR	Glutamine Synthetase	NAD+ Synthetase		-	-	-	-	-	-	-	-	-	-	-	-	-	-	-	-	-	-	-	-	-	-	-	-	-	-	-	-	-	-	-	-	M	A	K	E	I	N	A	G	S	I	R	R	Y	N
11-HeR	Glutamine Synthetase	NAD+ Synthetase		-	-	-	-	-	-	-	-	-	-	-	-	-	-	-	-	-	-	-	-	-	-	-	-	-	-	-	-	-	-	-	-	M	A	K	E	I	N	T	M	K	I	R	N	Y	N
21-HeR	Glutamine Synthetase	NAD+ Synthetase		-	-	-	-	-	-	-	-	-	-	-	-	-	-	-	-	-	-	-	-	-	-	-	-	-	-	-	-	-	-	-	-	M	A	K	E	I	N	T	Q	K	I	R	N	Y	N
2-HeR	Glutamine Synthetase	NAD+ Synthetase		-	-	-	-	-	-	-	-	-	-	-	-	-	-	-	-	-	-	-	-	-	-	-	-	-	-	-	-	-	-	-	-	M	S	K	E	I	T	S	A	G	L	R	R	T	N
AbHeR	Glutamine Synthetase	NAD+ Synthetase		-	-	-	-	-	-	-	-	-	-	-	-	-	-	-	-	-	-	-	-	-	-	-	-	-	-	-	-	-	-	-	-	M	A	K	E	I	T	D	S	G	L	R	R	I	N
26-HeR	Glutamine Synthetase	NAD+ Synthetase		-	-	-	-	-	-	-	-	-	-	-	-	-	-	-	-	-	-	-	-	-	-	-	-	-	-	-	-	-	-	-	-	M	A	K	E	I	T	D	N	G	L	R	R	I	N
27-HeR	Glutamine Synthetase	NAD+ Synthetase		-	-	-	-	-	-	-	-	-	-	-	-	-	-	-	-	-	-	-	-	-	-	-	-	-	-	-	-	-	-	-	-	M	A	K	E	I	T	D	N	G	L	R	R	I	N
215-HeR	ABC transporter	Oxidoreductase		-	-	-	-	-	-	-	-	-	-	-	-	-	-	-	-	-	-	-	-	-	-	-	-	-	-	-	-	-	-	-	-	-	-	M	D	D	K	F	R	S	L	K	R	L	N
266-HeR	Photolyase	DUF2238		-	-	-	-	-	-	-	-	-	-	-	-	-	-	-	-	-	-	-	-	-	-	-	-	-	-	-	-	-	-	-	-	-	M	K	E	I	T	T	E	K	L	R	R	F	N
266-1-HeR	Photolyase	DUF2238		-	-	-	-	-	-	-	-	-	-	-	-	-	-	-	-	-	-	-	-	-	-	-	-	-	-	-	-	-	-	-	-	-	M	K	E	I	T	T	E	K	L	R	R	F	N
TfHeR	Photolyase			-	-	-	-	-	-	-	-	-	-	-	-	-	-	-	-	-	-	-	-	-	-	-	-	-	-	-	-	-	-	-	-	-	M	K	E	I	T	T	E	K	L	R	R	F	N
261-1-HeR	Photolyase			M	V	K	G	I	L	I	E	E	Q	F	D	S	T	N	E	N	G	Q	L	A	L	F	S	S	H	F	R	K	E	A	I	I	M	K	E	I	T	T	E	K	L	R	R	F	N
264-1-HeR	Photolyase			M	V	K	G	I	L	I	E	E	Q	F	D	S	T	N	E	N	G	Q	L	A	L	F	S	S	H	F	R	K	E	A	I	I	M	K	E	I	T	T	E	K	L	R	R	F	N
269-1-HeR	Photolyase			M	V	K	G	I	L	I	E	E	Q	F	D	S	T	N	E	N	G	Q	L	A	L	F	S	S	H	F	R	K	E	A	I	I	M	K	E	I	T	T	E	K	L	R	R	F	N
269-3-HeR	Photolyase			-	-	-	-	-	-	-	-	-	-	-	-	-	-	-	-	-	-	-	-	-	-	-	-	-	-	-	-	-	-	-	-	-	M	K	E	I	T	T	E	K	L	R	R	F	N
269-HeR	Photolyase	DUF2238		-	-	-	-	-	-	-	-	-	-	-	-	-	-	-	-	-	-	-	-	-	-	-	-	-	-	-	-	-	-	-	-	-	M	K	E	I	T	T	E	K	L	R	R	F	N
257-HeR	Photolyase			-	-	-	-	-	-	-	-	-	-	-	-	-	-	-	-	-	-	-	-	-	-	-	-	-	-	-	-	-	-	-	-	M	M	K	E	I	T	T	G	K	L	R	R	F	N
254-HeR	Photolyase	DUF2238		-	-	-	-	-	-	-	-	-	-	-	-	-	-	-	-	-	-	-	-	-	-	-	-	-	-	-	-	-	-	-	-	-	M	K	E	I	T	T	G	K	L	R	R	F	N
263-HeR	Photolyase	DUF2238		-	-	-	-	-	-	-	-	-	-	-	-	-	-	-	-	-	-	-	-	-	-	-	-	-	-	-	-	-	-	-	-	-	M	K	E	I	T	T	E	K	L	R	R	F	N
256-HeR	Photolyase			-	-	-	-	-	-	-	-	-	-	-	-	-	-	-	-	-	-	-	-	-	-	-	-	-	-	-	-	-	-	-	-	-	M	K	E	I	T	T	E	K	L	R	R	F	N
269-2-HeR	Photolyase	DUF2238		-	-	-	-	-	-	-	-	-	-	-	-	-	-	-	-	-	-	-	-	-	-	-	-	-	-	-	-	-	-	-	-	-	M	K	E	I	T	T	E	K	L	R	R	F	N
270-6-HeR	Photolyase	DUF2238		-	-	-	-	-	-	-	-	-	-	-	-	-	-	-	-	-	-	-	-	-	-	-	-	-	-	-	-	-	-	-	-	-	M	K	E	I	T	T	E	K	L	R	R	F	N
278-HeR				-	-	-	-	-	-	-	-	-	-	-	-	-	-	-	-	-	-	-	-	-	-	-	-	-	-	-	-	-	-	-	-	-	-	-	-	M	S	F	E	K	L	R	K	F	N
267-HeR	Photolyase			-	-	-	-	-	-	-	-	-	-	-	-	-	-	-	-	-	-	-	-	-	-	-	-	-	-	-	-	-	-	-	-	M	S	K	E	I	T	F	Q	S	L	R	K	F	N
300-HeR		DUF2177		-	-	-	-	-	-	-	-	-	-	-	-	-	-	-	-	-	-	-	-	-	-	-	-	-	-	-	-	-	-	-	-	-	M	K	S	V	S	Y	P	S	L	R	R	F	N
171-HeR		DUF2177		-	-	-	-	-	-	-	-	-	-	-	-	-	-	-	-	-	-	-	-	-	-	-	-	-	-	-	-	-	-	-	-	M	E	Y	E	P	Q	F	K	R	L	R	V	Y	N
125-HeR	Alpha/beta hydrolase	DUF2177		-	-	-	-	-	-	-	-	-	-	-	-	-	-	-	-	-	-	-	-	-	-	M	A	N	K	K	V	K	Q	S	E	S	N	Q	L	Q	T	F	K	K	L	R	V	Y	N
126-HeR	Alpha/beta hydrolase	DUF2177		-	-	-	-	-	-	-	-	-	-	-	-	-	-	-	-	-	-	-	-	-	-	M	A	N	K	K	A	K	Q	S	E	S	N	Q	L	Q	T	F	K	K	L	R	V	Y	N
129-HeR	Alpha/beta hydrolase	DUF2177		-	-	-	-	-	-	-	-	-	-	-	-	-	-	-	-	-	-	-	-	-	-	M	A	N	K	K	A	K	Q	S	E	S	N	Q	L	Q	T	F	K	K	L	R	V	Y	N
131-HeR	Alpha/beta hydrolase	DUF2177		-	-	-	-	-	-	-	-	-	-	-	-	-	-	-	-	-	-	-	-	-	-	M	A	I	K	K	V	K	Q	S	E	L	D	Q	L	E	T	F	K	K	L	R	I	Y	N
136-3-HeR	Alpha/beta hydrolase	DUF2177		-	-	-	-	-	-	-	-	-	-	-	-	-	-	-	-	-	-	-	-	-	-	M	A	N	K	K	I	K	Q	P	E	L	N	Q	P	Q	A	F	R	K	L	R	V	Y	N
136-7-HeR		DUF2177		-	-	-	-	-	-	-	-	-	-	-	-	-	-	-	-	-	-	-	-	-	-	M	A	N	K	K	V	K	Q	P	E	L	N	Q	P	Q	A	F	R	K	L	R	V	Y	N
136-4-HeR	Alpha/beta hydrolase	DUF2177		-	-	-	-	-	-	-	-	-	-	-	-	-	-	-	-	-	-	-	-	-	-	M	A	N	R	K	V	K	Q	P	E	L	N	Q	P	Q	A	F	R	K	L	R	V	Y	N
136-5-HeR	Alpha/beta hydrolase	DUF2177		-	-	-	-	-	-	-	-	-	-	-	-	-	-	-	-	-	-	-	-	-	-	M	A	N	R	K	V	K	Q	P	E	L	N	Q	P	Q	A	F	R	K	L	R	V	Y	N
137-1-HeR	Alpha/beta hydrolase	DUF2177		-	-	-	-	-	-	-	-	-	-	-	-	-	-	-	-	-	-	-	-	-	-	M	A	N	R	K	V	K	Q	P	E	L	N	Q	P	Q	A	F	R	K	L	R	V	Y	N
137-2-HeR	Alpha/beta hydrolase	DUF2177		-	-	-	-	-	-	-	-	-	-	-	-	-	-	-	-	-	-	-	-	-	-	M	A	N	R	K	V	K	Q	P	E	L	N	Q	P	Q	A	F	R	K	L	R	V	Y	N
136-1-HeR	Alpha/beta hydrolase	DUF2177		-	-	-	-	-	-	-	-	-	-	-	-	-	-	-	-	-	-	-	-	-	-	M	A	N	K	K	V	K	Q	P	E	L	N	Q	P	Q	A	F	R	K	L	R	V	Y	N
136-HeR	Alpha/beta hydrolase	DUF2177		-	-	-	-	-	-	-	-	-	-	-	-	-	-	-	-	-	-	-	-	-	-	M	A	N	K	K	V	K	Q	P	E	L	N	Q	P	Q	A	F	R	K	L	R	V	Y	N
136-2-HeR	Alpha/beta hydrolase	DUF2177		-	-	-	-	-	-	-	-	-	-	-	-	-	-	-	-	-	-	-	-	-	-	M	A	N	K	K	V	K	Q	P	E	L	N	Q	P	Q	A	F	R	K	L	R	V	Y	N
135-HeR	Alpha/beta hydrolase	DUF2177		-	-	-	-	-	-	-	-	-	-	-	-	-	-	-	-	-	-	-	-	-	-	M	A	N	K	K	V	K	Q	P	E	L	N	Q	P	Q	A	F	R	K	L	R	V	Y	N
121-1-HeR	Oxidoreductase			-	-	-	-	-	-	-	-	-	-	-	-	-	-	-	-	-	-	-	-	-	-	-	-	-	-	-	-	-	M	E	T	N	A	D	R	S	T	F	R	S	L	R	R	F	N
207-HeR		DUF2177		-	-	-	-	-	-	-	-	-	-	-	-	-	-	-	-	-	-	-	-	-	-	-	-	-	-	-	-	-	-	-	-	-	-	M	E	R	K	Y	T	G	L	R	R	F	N
217-HeR	Photolyase			-	-	-	-	-	-	-	-	-	-	-	-	-	-	-	-	-	-	-	-	-	-	-	-	-	-	-	-	-	-	-	-	M	D	E	E	K	K	Y	S	G	L	R	R	F	N
252-HeR	Photolyase			-	-	-	-	-	-	-	-	-	-	-	-	-	-	-	-	-	-	-	-	-	-	-	-	-	-	-	-	-	-	-	-	M	D	I	E	K	K	F	N	G	L	R	R	F	N
[truncated: 266 more columns]
