# Supplementary material for: Heliorhodopsin-mediated light-modulation of ABC transporter
Source: Nat Commun. 2024 May 21;15:4306. doi: 10.1038/s41467-024-48650-1 (PMC11109279; doi:10.1038/s41467-024-48650-1)
Supplement: Supplementary file 9 — Source Data [file 41467_2024_48650_MOESM9_ESM.xlsx]

## Sheet: Table 1
	Table 1
		OmrDE WT (μM/min)			OmrDE D577Q (μM/min)				Steady-state enzyme kinetic parameters
	ATP mM	#1	#2	#3	#1	#2	#3			OmrDE WT (μM/min)		OmrDE D577Q (μM/min)
	0	0	0	0	0	0	0
	2.5	0.9006	2.3955	3.5039	--	--	--			Mean	SD	Mean	SD
	10	6.3077	5.9039	7.8039	2.2503	0.3964	1.7215		Vmax	17.5934	4.96819	5.14366	0.705947
	20	8.0564	9.3805	8.5468	2.2524	2.6481	2.0809		Km	19.1869	12.2778	27.6067	10.4665
	30	11.012	10.844	11.299	3.1221	3.4436	1.0405		Kcat	0.293224	0.0828031	0.0857276	0.0117658
	50	14.302	12.181	10.503	3.6692	3.1166	3.4861		Kcat/Km	20.6049	9.2862	3.66035	1.489
		#1	#2	#3	#1	#2	#3
	Vmax	24.2304	16.2719	12.2781	4.42484	6.10308	4.90305
	Km	35.6354	15.7792	6.14608	12.828	35.7111	34.2812
	Kcat	0.40384	0.271198	0.204635	0.0737473	0.101718	0.0817175
	Kcat/Km	11.3325	17.1871	33.2952	5.74895	2.84836	2.38374
		OmrDE + OcHeR WT, V0 (μM/min)							Steady-state enzyme kinetic parameters
		Dark			Light					OmrDE + OcHeR WT
	ATP mM	#1-D	#2-D	#3-D	#1-L	#2-L	#3-L			Dark		Light
	0	0	0	0	0	0	0			Mean	SD	Mean	SD
	1.25	4.5835	2.6991	2.4446	2.6485	2.6483	3.9726		Vmax	18.2575	6.91484	20.6564	2.21056
	2.5	3.1577	4.0745	3.7833	7.0183	3.7835	7.2835		Km	10.3822	7.01992	6.27853	1.99025
	5	3.9726	4.6346	7.9452	9.2697	8.6074	8.6709		Kcat	0.304292	0.115247	0.344274	0.0368427
	10	9.4327	10.715	9.2307	14.546	13.587	13.249		Kcat/Km	37.6929	13.6898	58.4169	11.3097
	20	13.904	11.034	8.3866	15.573	15.363	14.562
		#1-D	#2-D	#3-D	#1-L	#2-L	#3-L
	Vmax	27.5601	16.2174	10.995	20.8104	23.2835	17.8754
	Km	19.9382	7.93476	3.27368	5.62515	8.97619	4.23426
	Kcat	0.459336	0.270291	0.18325	0.34684	0.388059	0.297923
	Kcat/Km	23.038	34.0641	55.9767	61.6587	43.232	70.36
		OmrDE + OcHeR R102Q, V0 (μM/min)							Steady-state enzyme kinetic parameters
		Dark			Light					OmrDE + OcHeR R102Q
	ATP mM	#1-D	#2-D	#3-D	#1-L	#2-L	#3-L			Dark		Light
	0	0	0	0	0	0	0			Mean	SD	Mean	SD
	5	2.9707	4.6349	7.0194	6.848	3.311	2.1196		Vmax	18.2006	0.711293	19.4779	0.944662
	10	7.5668	4.7661	7.6613	6.6052	6.018	6.6052		Km	14.3533	1.75567	18.0978	1.84328
	20	9.7614	12.978	11.257	9.4586	12.314	9.4586		Kcat	0.303344	0.0118549	0.324632	0.0157444
	30	14.301	12.636	10.594	12.107	13.108	13.773		Kcat/Km	21.4153	2.48435	18.0963	1.72506
	50	11.726	13.242	16.553	15.391	14.006	11.924
		#1-D	#2-D	#3-D	#1-L	#2-L	#3-L
	Vmax	17.2905	19.0267	18.2848	18.9385	20.8061	18.6892
	Km	14.262	16.5478	12.2502	15.4974	19.5556	19.2405
	Kcat	0.288175	0.317111	0.304746	0.315641	0.346768	0.311486
	Kcat/Km	20.2058	19.1633	24.8768	20.3674	17.7324	16.1891

## Sheet: Fig. 1e
Fig. 1e
		Δ Amino acids frequency per HeR
		D	E	H	K	R
Positions in OcHeR	P98	0	0.00223	0	0.19196	0.04241
	NA1	0	0	0	0.05357	0.00223
	F99	0	0	0	0.0067	0.02009
	F100	0.00223	0	0.02679	0.0067	0.12946
	D101	0.14286	0.10491	0.00893	0.15179	0.09598
	R102	0.00223	0.00223	0.0067	0.07589	0.31696
	R104	0.00223	0.18527	0	0.1183	0.02902
	R105	0.02455	0.08259	0.00223	0.09821	0.26339
	G106	0.26339	0.01786	0.0067	0.0067	0.00893
	A108	0.05134	0.1183	0	0.25893	0.12277
	Q109	0.01116	0.02232	0.00893	0.30804	0.24777
	G110	0	0.00223	0.05804	0.05357	0.04911
	H111	0	0	0.09821	0.00223	0.1808
	H163	0	0.23438	0.01786	0.00223	0
	NA2	0.00223	0.00446	0.00223	0	0.01563
	Q164	0.01116	0.06473	0.00223	0.05134	0.0558
	P165	0.00893	0	0.01116	0.02009	0.02679
	G166	0.00223	0.00446	0.01786	0.04911	0.05134
	NA3	0.01563	0.0067	0	0.01116	0
	NA4	0	0.0067	0	0.07143	0
	D167	0.03795	0.02009	0.00223	0.01116	0.125
	G168	0.06696	0.16741	0.00446	0.11607	0.05804
	NA5	0.02455	0.03348	0.00446	0.30357	0.08259
	NA6	0	0	0.00446	0.01563	0.01116
	G169	0.24554	0.01116	0.00446	0.03125	0.04688
	W170	0.00223	0.00223	0.0067	0.00446	0.0067
	R229	0	0	0.00223	0.57143	0.27679
	P230	0	0.07589	0	0.40625	0.07143
	V231	0	0	0.0067	0.03795	0.05134
	R233	0	0	0.00446	0.50446	0.20982
	R235	0.0067	0.03125	0	0.34375	0.25223
	D236	0.64063	0.01339	0.00893	0.01563	0.00223

## Sheet: Figs 3c,d
	Fig. 3c												Fig. 3d
	Page 1 (Representative data for main figure)												Blot 1 (Representative data for main figure)
	Page 2												Blot 2

## Sheet: Figs. 3e,f
	Fig. 3e								Fig. 3f
	Bars	Empty		OmrDE		OmrDEm				Empty	OmrDE	OmrDEm	OcHeR
		MIC value (μg/mL)							Time (sec)	Relative F.I. (A.U.)
	Chemical	Mean	S.D.	Mean	S.D.	Mean	S.D.		0	1	1	1	1
	Cm	6.98633	0.15119	6.80726	0.43532	8.64699	0.54496		20	0.998	0.99549	1.00103	1.00653
	Km	7.54123	0.36833	7.90399	0.51676	4.94669	0.90601		40	0.99209	0.99217	0.99753	1.00468
	Tet	0.19408	0.01858	0.30612	0.00965	0.18853	0.00851		60	0.99169	0.98932	0.99461	1.00117
	DAPI	0.27153	0.04646	1.04653	0.3347	0.58704	0.16479		80	0.98644	0.98135	0.99079	1.00143
	HO342	1.3021	0.1219	2.54322	0.21008	1.99675	0.08728		100	0.98675	0.97906	0.99155	0.99605
									120	0.98114	0.97574	0.99036	1.00181
									140	0.97977	0.97344	0.98589	0.99467
	Dot plots		Empty	OmrDE	OmrDEm				160	0.97751	0.9693	0.98048	0.99715
			MIC value (μg/mL) of Cm						180	0.97947	0.96656	0.97312	0.99769
	Experimental group	1	6.78454	7.02599	7.14846				200	0.97485	0.9637	0.97282	0.99744
		2	7.11267	6.19163	7.11749				220	0.97366	0.9623	0.97385	0.99807
		3	9.00292	9.06103	7.87703				240	0.97508	0.96074	0.96821	0.9937
									260	0.97598	0.95965	0.97152	0.99131
	Dot plots		Empty	OmrDE	OmrDEm				280	0.9741	0.95571	0.97087	0.99475
			MIC value (μg/mL) of Km						300	0.96996	0.95919	0.97091	0.98982
	Experimental group	1	8.044	8.62276	5.75937				320	0.97252	0.95565	0.96516	0.99175
		2	7.17186	7.65898	5.39822				340	0.97522	0.95319	0.96756	0.99162
		3	7.40785	7.43023	3.68249				360	0.97307	0.95063	0.96792	0.98974
									380	0.96971	0.95288	0.9652	0.99347
	Dot plots		Empty	OmrDE	OmrDEm				400	0.96579	0.94924	0.96463	0.98952
			MIC value (μg/mL) of Tet						420	0.9688	0.94984	0.96098	0.99125
	Experimental group	1	0.20459	0.30089	0.1994				440	0.96767	0.94669	0.96241	0.99461
		2	0.20968	0.31966	0.18757				460	0.96634	0.94593	0.96038	0.98768
		3	0.16797	0.29782	0.17862				480	0.96596	0.94432	0.95774	0.99158
									500	0.96496	0.94346	0.95951	0.99201
	Dot plots		Empty	OmrDE	OmrDEm				520	0.96411	0.9414	0.95844	0.98969
			MIC value (μg/mL) of DAPI						540	0.96317	0.94333	0.95224	0.98619
	Experimental group	1	0.21026	1.51725	0.80107				560	0.96343	0.94206	0.95395	0.99151
		2	0.32272	0.85427	0.55991				580	0.96533	0.93842	0.9544	0.99224
		3	0.28162	0.76809	0.40015				600	0.9594	0.93943	0.9521	0.99207
									620	0.96042	0.93701	0.95083	0.98958
	Dot plots		Empty	OmrDE	OmrDEm				640	0.96128	0.93427	0.95077	0.98909
			MIC value (μg/mL) of HO342						660	0.9565	0.93496	0.94859	0.99079
	Experimental group	1	1.39367	2.58419	2.11954				680	0.95742	0.93472	0.94771	0.98712
		2	1.12982	2.77758	1.92447				700	0.95472	0.93389	0.94726	0.98898
		3	1.3828	2.2679	1.94622				720	0.95579	0.93452	0.94594	0.99342
									740	0.95485	0.93282	0.94536	0.99115
									760	0.95432	0.93156	0.94697	0.9896
									780	0.95554	0.93059	0.94229	0.98479
									800	0.95444	0.93296	0.94275	0.98921
									820	0.95429	0.931	0.94275	0.98911
									840	0.95292	0.93063	0.93932	0.98708
									860	0.9508	0.92893	0.94003	0.98929
									880	0.95023	0.92739	0.94173	0.98713
									900	0.95109	0.92709	0.93798	0.98515
									920	0.94769	0.92616	0.93848	0.98049
									940	0.94964	0.92524	0.93941	0.98383
									960	0.94795	0.92558	0.93513	0.99008
									980	0.94674	0.92468	0.93763	0.98166
									1000	0.94699	0.92377	0.9351	0.98566
									1020	0.9475	0.92252	0.93475	0.98575
									1040	0.94596	0.92207	0.9354	0.98427
									1060	0.94301	0.92272	0.93574	0.98324
									1080	0.9427	0.92251	0.93344	0.98716
									1100	0.94417	0.92169	0.93415	0.98327
									1120	0.94287	0.92112	0.93048	0.98348
									1140	0.94258	0.91965	0.9299	0.98525
									1160	0.94077	0.91964	0.93256	0.97991
									1180	0.94171	0.92073	0.92924	0.98317
									1200	0.93926	0.91746	0.92816	0.98704

## Sheet: Fig 3g
	Fig. 3g
		OmrDE		OmrDEm
		V0 (μM/min)
	ATP (mM)	Mean	S.D.	Mean	S.D.
	0	0	0	0	0
	2.5	2.26667	1.06669
	10	6.67183	0.81729	1.45607	0.77978
	20	8.66123	0.54658	2.32713	0.23751
	30	11.0517	0.18786	2.5354	1.06517
	50	12.3287	1.55445	3.42397	0.22984
	Fig. 3g V0 values
			OmrDE + 50 mM ATP						OmrDE + 30 mM ATP						OmrDE + 20 mM ATP						OmrDE + 10 mM ATP						OmrDE + 2.5 mM ATP						OmrDE + 0 mM ATP
			Pi (μM)						Pi (μM)						Pi (μM)						Pi (μM)						Pi (μM)						Pi (μM)
			#1	#2	#3				#1	#2	#3				#1	#2	#3				#1	#2	#3				#1	#2	#3				#1	#2	#3
	Time (min)	0	0	0	0		Time (min)	0	0	0	0		Time (min)	0	0	0	0		Time (min)	0	0	0	0		Time (min)	0	0	0	0		Time (min)	0	0	0	0
		5	71.635		21.753			5	87.514	43.23				3	24.167	28.139	12.317			3	9.577	7.656	15.255			3		4.728	5.405			3	0.136	0.245	0.198
		10		119.132	138.346			10	132.725	128.46	135.628			6	58.058	56.279	60.155			6		45.312	57			6	4.999	17.627	22.809			6	0.023	0.035	0.016
		15	214.905	194.17	149.87			15		161.383	140.316			10	66.886	97.486	69.7			9	63.373	53	65.07			9	9.414		36.896			9	0.264	0.168	0.247
		20	300.058	251.553	212.45			20	244.701	218.765	251.565			14	111.026	123.97	122.768			12	74.959	70.625	102.019			12	11.351	29.626				12	0.019	0.156	0.112
		25	375.097	264.795	250.895			25	269.935		276.049			18	150.753	172.524	149.152			15	104.1	81.312				15	12.947	34.568	48.966			15	0.154	0.058	0.098
		30	413.708	388.388				30	354.974	323.192	344.26		V0 (μM/min)		8.0564	9.3805	8.5468			18	100.858	107.768	135.594		V0 (μM/min)		0.9006	2.3955	3.5039		V0 (μM/min)		0	0	0
	V0 (μM/min)		14.302	12.181	10.503		V0 (μM/min)		11.012	10.844	11.299								V0 (μM/min)		6.3077	5.9039	7.8039								Since the Pi assay shows no activity of OmrDE without the addition of ATP, we considered V0 values to be 0.
																															Therefore, in all Pi assays, the V0 values of OmrDE activity without addition of ATP were considered to be 0.
																																						F
			OmrDEm + 50 mM ATP						OmrDEm + 30 mM ATP						OmrDEm + 20 mM ATP						OmrDEm + 10 mM ATP
			Pi (μM)						Pi (μM)						Pi (μM)						Pi (μM)
			#1	#2	#3				#1	#2	#3				#1	#2	#3				#1	#2	#3
	Time (min)	0	0	0	0		Time (min)	0	0	0	0		Time (min)	0	0	0	0		Time (min)	0	0	0	0
		5	18.752	18.392	13.565			5	20.307	14.914	6.403			5	11.456	13.39	13.104			2.5	4.572	1.093	3.468
		10	37.212		35.197			10	23.914	39.129	8.605			10	24.612	25.655	18.75			5	13.656	2.086	8.707
		15	55.488	38.529	55.06			15	51.521	51.343	15.807			15	31.868	39.897	26.914			10	21.912		19.315
		20	70.144	71.223	78.045			20	61.128	66.558	22.01			20	42.124	54.175	45.476			15	31.168	5.059	24.923
		25	92.408	70.95	80.186			25	72.735	84.773	24.213			25	58.981	65.365	51.775			20	46.724	8.513	34.267
		30	111.15	97.055	103.988			30	98.342	104.987	32.215		V0 (μM/min)		2.2524	2.6481	2.0809		V0 (μM/min)		2.2503	0.3964	1.7215
	V0 (μM/min)		3.6692	3.1166	3.4861		V0 (μM/min)		3.1221	3.4436	1.0405

## Sheet: Fig. 4a
	Fig. 4a
	Bar	Kd value
	OcHeR + Omr	Mean	SEM
	R235Q + DE	26.0341	1.82104
	R233Q-2 + DE	25.3222	6.51978
	R233Q-1 + DE	42.9125	7.85455
	R229Q + DE	5.10416	0.44233
	W225A + DE	16.8561	0.59592
	W170A + DE	--	--
	D167N + DE	--	--
	R105Q + DE	--	--
	R104Q + DE	--	--
	R102Q + DE	--	--
	WT + E	35.3212	6.36903
	WT + D	122.753	2.49377
	WT + DtcEtc	38.8904	5.29132
	WT + DE	91.6202	12.3257
	Dot plot	OcHeR	R235Q	R233Q-2	R233Q-1	R229Q	W225A	W170A	D167N	R105Q	R104Q	R102Q	WT	WT	WT	WT
		Omr	DE	DE	DE	DE	DE	DE	DE	DE	DE	DE	E	D	DtcEtc	DE
	Experimental groups	#1	27.8551	20.7469	47.8469	5.98802	17.452	NB	NB	ND	ND	ND	35.8423	125.628	42.0168	91.7431
		#2	24.2131	26.178	45.4545	4.69484	16.2602						24.0385	117.786	28.5714	122.1
		#3		45.8716	14.1044	4.62963							46.0829	124.844	46.0829	90.9091
		#4		5.40541	62.1118											61.7284
		#5		28.4091	45.045
		NB - non-binding
		ND - Not detected

## Sheet: Fig 5a
	Fig. 5a
		DE+WT, Dark		DE+WT, Light
		V0 (μM/min)
	ATP (mM)	Mean	S.D.	Mean	S.D.
	0	0	0	0	0
	1.25	3.2424	0.95398	3.0898	0.62423
	2.5	3.67183	0.38249	6.02843	1.5911
	5	5.51747	1.73781	8.84933	0.29837
	10	9.7928	0.65729	13.794	0.54936
	20	11.1082	2.25308	15.166	0.43561
		DE+R102Q, Dark		DE+R102Q, Light
		V0 (μM/min)
	ATP (mM)	Mean	S.D.	Mean	S.D.
	0	0	0	0	0
	5	4.875	1.66157	4.09287	2.00797
	10	6.66473	1.34309	6.40947	0.27681
	20	11.3321	1.31425	10.4104	1.34605
	30	12.5103	1.51598	12.996	0.68474
	50	13.8403	2.01552	13.7737	1.4249
	Fig. 5a V0 values
			OmrDE + OcHeR WT									OmrDE + OcHeR WT									OmrDE + OcHeR WT									OmrDE + OcHeR WT									OmrDE + OcHeR WT
			20 mM ATP, Dark			20 mM ATP, Light						10 mM ATP, Dark			10 mM ATP, Light						5 mM ATP, Dark			5 mM ATP, Light						2.5 mM ATP, Dark			2.5 mM ATP, Light						1.25 mM ATP, Dark			1.25 mM ATP, Light
			Pi (μM)									Pi (μM)									Pi (μM)									Pi (μM)									Pi (μM)
			#1D	#2D	#3D	#1L	#2L	#3L				#1D	#2D	#3D	#1L	#2L	#3L				#1D	#2D	#3D	#1L	#2L	#3L				#1D	#2D	#3D	#1L	#2L	#3L				#1D	#2D	#3D	#1L	#2L	#3L
	Time (min)	0	0	0	0	0	0	0		Time (min)	0	0	0	0	0	0	0		Time (min)	0	0	0	0	0	0	0		Time (min)	0	0	0	0	0	0	0		Time (min)	0	0	0	0	0	0	0
		3	47.344	36.444	23.223	39.76	36.681	40.06			3	26.444	26.484	52.968	25.076	61.15	39.875			5	19.913	38.255	59.734	61.444	41.037	64.049			5	15.789		12.055	33.102	30.46	45.76			5	23.612	23.534	6.278	10.732	13.26	9.892
		6	80.449	62.928	49.707	105.97	80.749	99.649			6	46.307	66.211	46.347	88.154	81.013	77.388			10	35.01	57.029	69.46	107.792	94.965	83.775			10	26.96	45.237	45.16	72.828	36.702	82.728			10	52.293	26.534	12.762	29.392	26.502
		9	125.136	81.034	82.813	121.876	144.649	130.613			9	85.964	92.695	90.545	126.18	127.36	123.735			15	65.639	83.376	119.186	134.413	151.313	120.123			15	53.444	57.081	58.402	105.934	53.753	109.248			15	66.239	36.534	29.246	47.216	39.744	59.618
		12	153.281	143.222	96.055	185.423	155.86	152.618			12		127.623	119.179	172.528	140.602	156.84			20	76.452	108.799	148.906	187.381	160.047				20	63.154	81.49	75.67	139.039	71.67	135.318			20	105.844	53.018	49.039	55.876	45.968	84.481
		15	219.492		125.799	236.46	238.332	232.07			15	139.656		145.278	209.396	228.39	198.779			25		114.614	214.633	243.554	218.585	228.272			25	76.805	103.863	91.598	175.458	104.288	195.883			25	108.293	74.778	56.609	62.046	70.419	89.728
	V0 (μM/min)		13.904	11.034	8.3866	15.573	15.363	14.562		V0 (μM/min)		9.4327	10.715	9.2307	14.546	13.587	13.249		V0 (μM/min)		3.9726	4.6346	7.9452	9.2697	8.6074	8.6709		V0 (μM/min)		3.1577	4.0745	3.7833	7.0183	3.7835	7.2835		V0 (μM/min)		4.5835	2.6991	2.4446	2.6485	2.6483	3.9726
			OmrDE + OcHeR R102Q									OmrDE + OcHeR R102Q									OmrDE + OcHeR R102Q									OmrDE + OcHeR R102Q									OmrDE + OcHeR R102Q
			50 mM ATP, Dark			50 mM ATP, Light						30 mM ATP, Dark			30 mM ATP, Light						20 mM ATP, Dark			20 mM ATP, Light						10 mM ATP, Dark			10 mM ATP, Light						5 mM ATP, Dark			5 mM ATP, Light
			Pi (μM)									Pi (μM)									Pi (μM)									Pi (μM)									Pi (μM)
			#1D	#2D	#3D	#1L	#2L	#3L				#1D	#2D	#3D	#1L	#2L	#3L				#1D	#2D	#3D	#1L	#2L	#3L				#1D	#2D	#3D	#1L	#2L	#3L				#1D	#2D	#3D	#1L	#2L	#3L
	Time (min)	0	0	0	0	0	0	0		Time (min)	0	0	0	0	0	0	0		Time (min)	0	0	0	0	0	0	0		Time (min)	0	0	0	0	0	0	0		Time (min)	0	0	0	0	0	0	0
		2	28.003	23.45	27.58	29.027	35.48	31.245			5	71.51	63.18	52.97	60.53					5	48.807	64.885	93.151	47.293	61.575	50.325			5	48.918	23.836	7.718	31.592	26.476	11.45			5	9.097	19.839	36.455	34.24	16.552	10.349
		4	46.9	59.603	66.203		55.016	47.168			10	174.902	139.386	99.323	113.213	117.813	120.549			10	80.349	134.413	102.613	91.797	107.907	83.449			10	75.402	40.365	77.444	59.749	52.96	84.023			10	28.823	52.944	82.802		29.765	14.381
		6	61.108	76.155	99.318	95.238	66.173	58.203			15	186.934	189.54	158.913	176.805	230.37	213.244			15	169.939	180.76	168.823	151.879	207.223	176.144			15	95.265	80.092	94.923	94.776		94.35			15	42.339	66.186	82.802	85.349	51.87	36.97
		8	93.8	92.708	154.483		116.831	96.755			20	247.628	218.839	231.744	250.634	250.234	299.318			20	199.255	273.455	254.897	210.234	246.949	196.007			20		99.955	153.23	112.581	111.865	110.613			20	68.686		142.392	133.381	53.401	44.455
		10	121.851	142.366	148.966	153.91	150.521	121.467			25	353.565	331.397	251.607	296.981	303.202	345.665			25	233.463	319.802	283.718	221.27	299.918	246.282			25	189.173	113.197	201.538	159.065	132.351	167.251			25	65.518	115.868	182.118	176.183	89.355	49.206
		12		156.875	198.636	183.519	164.151	145.899			30	455.123	384.365	317.82		409.139	398.634		V0 (μM/min)		9.7614	12.978	11.257	9.4586	12.314	9.4586			30	234.307		203.052	205.649	190.62	180.823		V0 (μM/min)		2.9707	4.6349	7.0194	6.848	3.311	2.1196
		V0	11.726	13.242	16.553	15.391	14.006	11.924		V0 (μM/min)		14.301	12.636	10.594	12.107	13.108	13.773											V0 (μM/min)		7.5668	4.7661	7.6613	6.6052	6.018	6.6052

## Sheet: Figs. 5b–d
	Fig. 5b								Fig. 5c
	Bar									DE+WT, Dark		DE+WT, Light		DE+R102Q, Dark		DE+R102Q, Light
		OmrDE	╋	╋	╋	╋	╋			Normalized Relaive Fluoresence Unit (RFU)
		OcHeR WT	–	╋	╋	–	–		Time (min)	Mean	S.D.	Mean	S.D.	Mean	S.D.	Mean	S.D.
		OcHeR R102Q	–	–	–	╋	╋		0	1	0.0168	1	0.0168	1	0.03902	1	0.02766
		Light	–	–	╋	–	╋		5	0.97503	0.00679	0.92247	0.01905	0.98015	0.0185	0.98331	0.02131
	kcat/Km (M–1S–1)	Mean	20.6049	37.6929	58.4169	21.4153	18.0963		10	0.97435	0.01422	0.9045	0.01685	0.97635	0.01653	0.97267	0.02376
		S.D.	9.2862	13.6898	11.3097	2.48435	1.72506		15	0.96802	0.01206	0.90421	0.02755	0.9776	0.01773	0.97022	0.02704
	Dot plot	kcat/Km (M–1S–1)
		OmrDE	╋	╋	╋	╋	╋
		OcHeR WT	–	╋	╋	–	–
		OcHeR R102Q	–	–	–	╋	╋
		Light	–	–	╋	–	╋
		#1	11.3325	23.038	61.6587	20.2058	20.3674
		#2	17.1871	34.0641	43.232	19.1633	17.7324
		#3	33.2952	55.9767	70.36	24.8768	16.1891
	Fig. 5d
		Dark	Light	Dark	Light
		OmrDE	OmrDE	OmrDE	OmrDE
		OcHeR WT	OcHeR WT	OcHeR R102Q	OcHeR R102Q
	Δ normalized RFU	-0.03957	-0.09197	-0.06918	-0.07997
		-0.01778	-0.14646	-0.01986	-0.03096
		-0.0178	-0.06273	-0.00512	-0.02516
		-0.03733	-0.09241	0.00641	-0.00998
		-0.04742	-0.08536	-0.01966	-0.00084

## Sheet: Figs. 5e,f
	Fig. 5e														Fig. 5f
		Empty	Empty	WT	WT	DE + WT	DE + WT	DE + R102Q	DE + R102Q	DEm + WT	DEm + WT	DEm + R102Q	DEm + R102Q		Bars	Dark		Light
		Dark	Light	Dark	Light	Dark	Light	Dark	Light	Dark	Light	Dark	Light			IC50 value (μM, DAPI)
	DAPI (μM)	Cell viability (%)														Mean	S.D.	Mean	S.D.
	0.01	96.8322	96.4249	96.8686	96.5559	96.0192	93.4448	99.8888	99.3965	98.2563	99.9474	99.1703	98.1843		Empty	0.17108	0.00746	0.17353	0.00362
	0.01005	96.8297	96.4232	96.8671	96.5551	96.0191	93.4448	99.8809	99.3904	98.2562	99.9464	99.1691	98.1841		WT	0.20174	0.00799	0.20522	0.00305
	0.01009	96.8273	96.4215	96.8656	96.5543	96.019	93.4448	99.8729	99.3843	98.2562	99.9455	99.168	98.1838		DE + WT	0.43926	0.03697	0.55939	0.03748
	0.01014	96.8247	96.4199	96.8641	96.5534	96.0189	93.4447	99.8649	99.3781	98.2562	99.9445	99.1669	98.1836		DE + R102Q	0.31848	0.03479	0.30539	0.01869
	0.01019	96.8222	96.4182	96.8626	96.5526	96.0188	93.4447	99.8569	99.3719	98.2562	99.9435	99.1657	98.1834		DEm + WT	0.22945	0.02175	0.2427	0.01045
	0.01023	96.8196	96.4164	96.8611	96.5517	96.0187	93.4447	99.8488	99.3657	98.2562	99.9425	99.1645	98.1832		DEm + R102Q	0.2037	0.01576	0.22881	0.01132
	0.01028	96.817	96.4147	96.8595	96.5508	96.0186	93.4446	99.8406	99.3594	98.2562	99.9415	99.1634	98.1829
	0.01033	96.8144	96.413	96.8579	96.55	96.0185	93.4446	99.8325	99.3531	98.2561	99.9404	99.1622	98.1827
	0.01038	96.8118	96.4112	96.8564	96.5491	96.0184	93.4446	99.8242	99.3467	98.2561	99.9394	99.161	98.1824
	0.01042	96.8091	96.4094	96.8548	96.5482	96.0183	93.4445	99.816	99.3403	98.2561	99.9384	99.1597	98.1822		Dot plots	Dark			Light
	0.01047	96.8064	96.4076	96.8532	96.5473	96.0182	93.4445	99.8076	99.3338	98.2561	99.9373	99.1585	98.182			IC50 value (μM, DAPI), an independent experimental group
	0.01052	96.8037	96.4058	96.8515	96.5463	96.0181	93.4445	99.7993	99.3274	98.2561	99.9363	99.1573	98.1817			#1	#2	#3	#1	#2	#3
	0.01057	96.8009	96.4039	96.8499	96.5454	96.018	93.4444	99.7909	99.3208	98.256	99.9352	99.156	98.1815		Empty	0.16185	0.17128	0.18011	0.1704	0.17159	0.1786
	0.01062	96.7982	96.4021	96.8482	96.5445	96.0179	93.4444	99.7824	99.3143	98.256	99.9341	99.1548	98.1812		WT	0.19125	0.20337	0.21061	0.20588	0.20119	0.20858
	0.01067	96.7954	96.4002	96.8466	96.5435	96.0178	93.4444	99.7739	99.3077	98.256	99.933	99.1535	98.1809		DE + WT	0.4032	0.4245	0.49008	0.50793	0.59613	0.57412
	0.01072	96.7925	96.3983	96.8449	96.5426	96.0177	93.4443	99.7653	99.301	98.256	99.9319	99.1522	98.1807		DE + R102Q	0.36767	0.29374	0.29402	0.2947	0.28979	0.33167
	0.01077	96.7897	96.3964	96.8431	96.5416	96.0176	93.4443	99.7567	99.2943	98.2559	99.9308	99.1509	98.1804		DEm + WT	0.20479	0.22585	0.25771	0.24609	0.25346	0.22855
	0.01082	96.7868	96.3945	96.8414	96.5406	96.0174	93.4443	99.7481	99.2876	98.2559	99.9297	99.1496	98.1801		DEm + R102Q	0.18151	0.21296	0.21662	0.2198	0.22186	0.24478
	0.01087	96.7839	96.3925	96.8397	96.5396	96.0173	93.4442	99.7394	99.2808	98.2559	99.9285	99.1482	98.1799
	0.01092	96.781	96.3905	96.8379	96.5386	96.0172	93.4442	99.7306	99.274	98.2559	99.9274	99.1469	98.1796
	0.01097	96.778	96.3885	96.8361	96.5376	96.0171	93.4441	99.7218	99.2671	98.2559	99.9262	99.1455	98.1793
	0.01102	96.775	96.3865	96.8343	96.5366	96.017	93.4441	99.713	99.2602	98.2558	99.9251	99.1441	98.179
	0.01107	96.772	96.3845	96.8325	96.5355	96.0169	93.4441	99.7041	99.2533	98.2558	99.9239	99.1427	98.1787
	0.01112	96.7689	96.3824	96.8307	96.5345	96.0168	93.444	99.6952	99.2463	98.2558	99.9227	99.1413	98.1785
	0.01117	96.7659	96.3803	96.8289	96.5334	96.0166	93.444	99.6862	99.2392	98.2558	99.9215	99.1399	98.1782
	0.01122	96.7627	96.3782	96.827	96.5324	96.0165	93.444	99.6771	99.2322	98.2557	99.9203	99.1385	98.1779
	0.01127	96.7596	96.3761	96.8251	96.5313	96.0164	93.4439	99.668	99.225	98.2557	99.9191	99.137	98.1776
	0.01133	96.7564	96.374	96.8232	96.5302	96.0163	93.4439	99.6589	99.2179	98.2557	99.9178	99.1356	98.1773
	0.01138	96.7532	96.3718	96.8213	96.5291	96.0161	93.4438	99.6497	99.2106	98.2557	99.9166	99.1341	98.177
	0.01143	96.75	96.3696	96.8193	96.528	96.016	93.4438	99.6405	99.2034	98.2556	99.9153	99.1326	98.1767
	0.01148	96.7467	96.3674	96.8174	96.5269	96.0159	93.4437	99.6312	99.1961	98.2556	99.914	99.1311	98.1763
	0.01154	96.7434	96.3652	96.8154	96.5257	96.0157	93.4437	99.6218	99.1887	98.2556	99.9128	99.1296	98.176
	0.01159	96.7401	96.3629	96.8134	96.5246	96.0156	93.4437	99.6124	99.1813	98.2555	99.9115	99.128	98.1757
	0.01164	96.7368	96.3607	96.8114	96.5234	96.0155	93.4436	99.603	99.1739	98.2555	99.9102	99.1265	98.1754
	0.0117	96.7334	96.3584	96.8093	96.5222	96.0153	93.4436	99.5935	99.1664	98.2555	99.9088	99.1249	98.175
	0.01175	96.73	96.356	96.8073	96.521	96.0152	93.4435	99.5839	99.1588	98.2554	99.9075	99.1233	98.1747
	0.01181	96.7265	96.3537	96.8052	96.5199	96.0151	93.4435	99.5743	99.1512	98.2554	99.9061	99.1217	98.1744
	0.01186	96.723	96.3513	96.8031	96.5186	96.0149	93.4434	99.5647	99.1436	98.2554	99.9048	99.1201	98.174
	0.01191	96.7195	96.3489	96.801	96.5174	96.0148	93.4434	99.5549	99.1359	98.2554	99.9034	99.1184	98.1737
	0.01197	96.7159	96.3465	96.7988	96.5162	96.0146	93.4433	99.5452	99.1282	98.2553	99.902	99.1168	98.1733
	0.01202	96.7124	96.3441	96.7966	96.5149	96.0145	93.4433	99.5353	99.1204	98.2553	99.9006	99.1151	98.173
	0.01208	96.7087	96.3416	96.7945	96.5136	96.0144	93.4433	99.5255	99.1126	98.2553	99.8992	99.1134	98.1726
	0.01214	96.7051	96.3391	96.7923	96.5124	96.0142	93.4432	99.5155	99.1047	98.2552	99.8978	99.1117	98.1723
	0.01219	96.7014	96.3366	96.79	96.5111	96.0141	93.4432	99.5056	99.0967	98.2552	99.8963	99.11	98.1719
	0.01225	96.6977	96.3341	96.7878	96.5098	96.0139	93.4431	99.4955	99.0888	98.2552	99.8949	99.1082	98.1715
	0.01231	96.6939	96.3315	96.7855	96.5084	96.0138	93.4431	99.4854	99.0807	98.2551	99.8934	99.1065	98.1711
	0.01236	96.6901	96.3289	96.7832	96.5071	96.0136	93.443	99.4753	99.0726	98.2551	99.8919	99.1047	98.1707
	0.01242	96.6863	96.3263	96.7809	96.5058	96.0134	93.443	99.4651	99.0645	98.255	99.8904	99.1029	98.1704
	0.01248	96.6824	96.3236	96.7785	96.5044	96.0133	93.4429	99.4548	99.0563	98.255	99.8889	99.1011	98.17
	0.01253	96.6785	96.3209	96.7762	96.503	96.0131	93.4429	99.4445	99.0481	98.255	99.8874	99.0992	98.1696
	0.01259	96.6745	96.3182	96.7738	96.5016	96.013	93.4428	99.4341	99.0398	98.2549	99.8858	99.0974	98.1692
	0.01265	96.6705	96.3155	96.7714	96.5002	96.0128	93.4427	99.4237	99.0314	98.2549	99.8843	99.0955	98.1688
	0.01271	96.6665	96.3128	96.7689	96.4988	96.0126	93.4427	99.4132	99.0231	98.2548	99.8827	99.0936	98.1683
	0.01277	96.6625	96.31	96.7665	96.4974	96.0125	93.4426	99.4026	99.0146	98.2548	99.8811	99.0917	98.1679
	0.01283	96.6584	96.3072	96.764	96.4959	96.0123	93.4426	99.392	99.0061	98.2548	99.8795	99.0898	98.1675
	0.01289	96.6542	96.3043	96.7615	96.4944	96.0121	93.4425	99.3813	98.9976	98.2547	99.8779	99.0878	98.1671
	0.01295	96.65	96.3014	96.759	96.4929	96.012	93.4425	99.3706	98.9889	98.2547	99.8762	99.0858	98.1667
	0.013	96.6458	96.2985	96.7564	96.4914	96.0118	93.4424	99.3598	98.9803	98.2546	99.8746	99.0838	98.1662
	0.01307	96.6416	96.2956	96.7538	96.4899	96.0116	93.4424	99.349	98.9716	98.2546	99.8729	99.0818	98.1658
	0.01313	96.6373	96.2926	96.7512	96.4884	96.0114	93.4423	99.3381	98.9628	98.2545	99.8712	99.0798	98.1653
	0.01319	96.6329	96.2897	96.7486	96.4868	96.0113	93.4422	99.3271	98.954	98.2545	99.8695	99.0777	98.1649
	0.01325	96.6285	96.2866	96.7459	96.4853	96.0111	93.4422	99.3161	98.9451	98.2545	99.8678	99.0757	98.1644
	0.01331	96.6241	96.2836	96.7432	96.4837	96.0109	93.4421	99.305	98.9361	98.2544	99.8661	99.0736	98.1639
	0.01337	96.6196	96.2805	96.7405	96.4821	96.0107	93.4421	99.2938	98.9271	98.2544	99.8643	99.0714	98.1635
	0.01343	96.6151	96.2774	96.7378	96.4805	96.0105	93.442	99.2826	98.9181	98.2543	99.8625	99.0693	98.163
	0.01349	96.6106	96.2742	96.735	96.4788	96.0103	93.4419	99.2714	98.909	98.2543	99.8608	99.0671	98.1625
	0.01356	96.606	96.2711	96.7322	96.4772	96.0101	93.4419	99.26	98.8998	98.2542	99.859	99.0649	98.162
	0.01362	96.6013	96.2679	96.7294	96.4755	96.01	93.4418	99.2486	98.8906	98.2542	99.8571	99.0627	98.1615
	0.01368	96.5967	96.2646	96.7265	96.4738	96.0098	93.4417	99.2372	98.8813	98.2541	99.8553	99.0605	98.161
	0.01374	96.5919	96.2613	96.7237	96.4721	96.0096	93.4417	99.2256	98.872	98.2541	99.8534	99.0582	98.1605
	0.01381	96.5871	96.258	96.7207	96.4704	96.0094	93.4416	99.2141	98.8626	98.254	99.8516	99.056	98.16
	0.01387	96.5823	96.2547	96.7178	96.4686	96.0092	93.4415	99.2024	98.8531	98.2539	99.8497	99.0537	98.1595
	0.01394	96.5775	96.2513	96.7148	96.4669	96.009	93.4415	99.1907	98.8436	98.2539	99.8478	99.0513	98.159
	0.014	96.5725	96.2479	96.7119	96.4651	96.0088	93.4414	99.1789	98.834	98.2538	99.8458	99.049	98.1584
	0.01407	96.5676	96.2445	96.7088	96.4633	96.0085	93.4413	99.1671	98.8244	98.2538	99.8439	99.0466	98.1579
	0.01413	96.5626	96.241	96.7058	96.4615	96.0083	93.4413	99.1552	98.8147	98.2537	99.8419	99.0442	98.1573
	0.0142	96.5575	96.2375	96.7027	96.4596	96.0081	93.4412	99.1432	98.8049	98.2536	99.8399	99.0418	98.1568
	0.01426	96.5524	96.2339	96.6996	96.4578	96.0079	93.4411	99.1311	98.7951	98.2536	99.8379	99.0393	98.1562
	0.01433	96.5473	96.2303	96.6964	96.4559	96.0077	93.441	99.119	98.7852	98.2535	99.8359	99.0368	98.1557
	0.01439	96.5421	96.2267	96.6933	96.454	96.0075	93.441	99.1068	98.7753	98.2535	99.8339	99.0343	98.1551
	0.01446	96.5368	96.223	96.6901	96.4521	96.0072	93.4409	99.0946	98.7653	98.2534	99.8318	99.0318	98.1545
	0.01453	96.5315	96.2193	96.6868	96.4501	96.007	93.4408	99.0823	98.7552	98.2533	99.8297	99.0293	98.1539
	0.01459	96.5261	96.2156	96.6835	96.4482	96.0068	93.4407	99.0699	98.7451	98.2533	99.8276	99.0267	98.1533
	0.01466	96.5207	96.2118	96.6802	96.4462	96.0066	93.4407	99.0575	98.7349	98.2532	99.8255	99.0241	98.1527
	0.01473	96.5153	96.208	96.6769	96.4442	96.0063	93.4406	99.0449	98.7246	98.2531	99.8233	99.0214	98.1521
	0.0148	96.5098	96.2042	96.6735	96.4422	96.0061	93.4405	99.0324	98.7143	98.2531	99.8212	99.0188	98.1515
	0.01487	96.5042	96.2003	96.6701	96.4401	96.0059	93.4404	99.0197	98.7039	98.253	99.819	99.0161	98.1509
	0.01493	96.4986	96.1963	96.6667	96.438	96.0056	93.4403	99.007	98.6934	98.2529	99.8168	99.0134	98.1502
	0.015	96.4929	96.1924	96.6632	96.436	96.0054	93.4403	98.9942	98.6829	98.2528	99.8146	99.0106	98.1496
	0.01507	96.4872	96.1884	96.6597	96.4338	96.0051	93.4402	98.9813	98.6723	98.2528	99.8123	99.0078	98.149
	0.01514	96.4814	96.1843	96.6562	96.4317	96.0049	93.4401	98.9684	98.6617	98.2527	99.81	99.005	98.1483
	0.01521	96.4756	96.1802	96.6526	96.4296	96.0046	93.44	98.9554	98.651	98.2526	99.8077	99.0022	98.1476
	0.01528	96.4697	96.1761	96.649	96.4274	96.0044	93.4399	98.9423	98.6402	98.2525	99.8054	98.9993	98.147
	0.01535	96.4638	96.1719	96.6454	96.4252	96.0041	93.4398	98.9291	98.6293	98.2525	99.8031	98.9965	98.1463
	0.01542	96.4578	96.1677	96.6417	96.4229	96.0039	93.4397	98.9159	98.6184	98.2524	99.8007	98.9935	98.1456
	0.01549	96.4517	96.1634	96.638	96.4207	96.0036	93.4396	98.9026	98.6074	98.2523	99.7983	98.9906	98.1449
	0.01557	96.4456	96.1591	96.6342	96.4184	96.0033	93.4396	98.8893	98.5963	98.2522	99.7959	98.9876	98.1442
	0.01564	96.4394	96.1548	96.6304	96.4161	96.0031	93.4395	98.8758	98.5852	98.2521	99.7935	98.9846	98.1435
	0.01571	96.4332	96.1504	96.6266	96.4138	96.0028	93.4394	98.8623	98.574	98.252	99.791	98.9815	98.1428
	0.01578	96.4269	96.1459	96.6227	96.4114	96.0025	93.4393	98.8487	98.5627	98.2519	99.7885	98.9785	98.142
	0.01586	96.4205	96.1415	96.6188	96.409	96.0022	93.4392	98.835	98.5514	98.2519	99.786	98.9754	98.1413
	0.01593	96.4141	96.1369	96.6149	96.4066	96.002	93.4391	98.8213	98.54	98.2518	99.7835	98.9722	98.1405
	0.016	96.4077	96.1324	96.6109	96.4042	96.0017	93.439	98.8075	98.5285	98.2517	99.781	98.969	98.1398
	0.01608	96.4011	96.1277	96.6069	96.4017	96.0014	93.4389	98.7936	98.517	98.2516	99.7784	98.9658	98.139
	0.01615	96.3945	96.1231	96.6028	96.3993	96.0011	93.4388	98.7796	98.5053	98.2515	99.7758	98.9626	98.1382
	0.01623	96.3879	96.1184	96.5987	96.3968	96.0008	93.4387	98.7656	98.4936	98.2514	99.7731	98.9593	98.1374
	0.0163	96.3811	96.1136	96.5946	96.3942	96.0005	93.4386	98.7514	98.4819	98.2513	99.7705	98.956	98.1366
	0.01638	96.3743	96.1088	96.5904	96.3916	96.0002	93.4385	98.7372	98.47	98.2512	99.7678	98.9527	98.1358
	0.01645	96.3675	96.1039	96.5862	96.3891	95.9999	93.4384	98.723	98.4581	98.2511	99.7651	98.9493	98.135
	0.01653	96.3606	96.099	96.5819	96.3864	95.9996	93.4383	98.7086	98.4461	98.251	99.7624	98.9459	98.1342
	0.0166	96.3536	96.094	96.5776	96.3838	95.9993	93.4382	98.6942	98.434	98.2509	99.7596	98.9425	98.1333
	0.01668	96.3465	96.089	96.5733	96.3811	95.999	93.4381	98.6796	98.4219	98.2508	99.7568	98.939	98.1325
	0.01676	96.3394	96.084	96.5689	96.3784	95.9987	93.438	98.665	98.4097	98.2507	99.754	98.9355	98.1316
	0.01684	96.3322	96.0789	96.5645	96.3757	95.9984	93.4378	98.6504	98.3974	98.2505	99.7512	98.9319	98.1308
	0.01691	96.325	96.0737	96.56	96.3729	95.998	93.4377	98.6356	98.385	98.2504	99.7483	98.9283	98.1299
	0.01699	96.3176	96.0685	96.5555	96.3701	95.9977	93.4376	98.6208	98.3725	98.2503	99.7454	98.9247	98.129
	0.01707	96.3102	96.0632	96.5509	96.3673	95.9974	93.4375	98.6058	98.36	98.2502	99.7425	98.921	98.1281
	0.01715	96.3028	96.0579	96.5463	96.3644	95.9971	93.4374	98.5908	98.3474	98.2501	99.7395	98.9173	98.1272
	0.01723	96.2952	96.0525	96.5416	96.3616	95.9967	93.4373	98.5758	98.3347	98.25	99.7366	98.9136	98.1262
	0.01731	96.2876	96.0471	96.5369	96.3587	95.9964	93.4372	98.5606	98.322	98.2498	99.7335	98.9098	98.1253
	0.01739	96.2799	96.0416	96.5322	96.3557	95.996	93.437	98.5453	98.3091	98.2497	99.7305	98.906	98.1244
	0.01747	96.2722	96.036	96.5274	96.3527	95.9957	93.4369	98.53	98.2962	98.2496	99.7274	98.9021	98.1234
	0.01755	96.2644	96.0304	96.5225	96.3497	95.9953	93.4368	98.5146	98.2832	98.2495	99.7243	98.8982	98.1224
	0.01763	96.2565	96.0248	96.5176	96.3467	95.995	93.4367	98.4991	98.2701	98.2493	99.7212	98.8943	98.1214
	0.01771	96.2485	96.019	96.5127	96.3436	95.9946	93.4365	98.4835	98.2569	98.2492	99.718	98.8903	98.1204
	0.01779	96.2404	96.0133	96.5077	96.3405	95.9943	93.4364	98.4678	98.2437	98.2491	99.7148	98.8863	98.1194
	0.01788	96.2323	96.0074	96.5027	96.3374	95.9939	93.4363	98.452	98.2303	98.2489	99.7116	98.8822	98.1184
	0.01796	96.2241	96.0015	96.4976	96.3342	95.9935	93.4362	98.4362	98.2169	98.2488	99.7084	98.8781	98.1174
	0.01804	96.2158	95.9956	96.4925	96.331	95.9932	93.436	98.4202	98.2034	98.2486	99.7051	98.874	98.1163
	0.01812	96.2074	95.9896	96.4873	96.3277	95.9928	93.4359	98.4042	98.1898	98.2485	99.7018	98.8698	98.1153
	0.01821	96.199	95.9835	96.482	96.3244	95.9924	93.4358	98.3881	98.1762	98.2483	99.6984	98.8655	98.1142
	0.01829	96.1905	95.9774	96.4767	96.3211	95.992	93.4356	98.3719	98.1624	98.2482	99.695	98.8613	98.1131
	0.01838	96.1819	95.9712	96.4714	96.3178	95.9916	93.4355	98.3556	98.1486	98.248	99.6916	98.8569	98.112
	0.01846	96.1732	95.9649	96.466	96.3144	95.9912	93.4353	98.3392	98.1346	98.2479	99.6882	98.8526	98.1109
	0.01855	96.1644	95.9586	96.4606	96.311	95.9908	93.4352	98.3228	98.1206	98.2477	99.6847	98.8481	98.1098
	0.01863	96.1556	95.9522	96.455	96.3075	95.9904	93.4351	98.3062	98.1065	98.2476	99.6812	98.8437	98.1086
	0.01872	96.1466	95.9457	96.4495	96.304	95.99	93.4349	98.2896	98.0923	98.2474	99.6776	98.8392	98.1075
	0.0188	96.1376	95.9392	96.4439	96.3005	95.9896	93.4348	98.2728	98.0781	98.2472	99.674	98.8346	98.1063
	0.01889	96.1285	95.9326	96.4382	96.2969	95.9892	93.4346	98.256	98.0637	98.2471	99.6704	98.83	98.1051
	0.01898	96.1193	95.926	96.4325	96.2933	95.9888	93.4345	98.2391	98.0492	98.2469	99.6668	98.8254	98.1039
	0.01907	96.11	95.9192	96.4267	96.2896	95.9883	93.4343	98.222	98.0347	98.2467	99.6631	98.8207	98.1027
	0.01915	96.1006	95.9124	96.4209	96.286	95.9879	93.4342	98.2049	98.0201	98.2465	99.6593	98.8159	98.1015
	0.01924	96.0912	95.9056	96.415	96.2822	95.9875	93.434	98.1877	98.0053	98.2463	99.6556	98.8112	98.1002
	0.01933	96.0816	95.8987	96.409	96.2785	95.987	93.4339	98.1704	97.9905	98.2462	99.6518	98.8063	98.0989
	0.01942	96.072	95.8917	96.403	96.2746	95.9866	93.4337	98.153	97.9756	98.246	99.6479	98.8014	98.0977
	0.01951	96.0623	95.8846	96.397	96.2708	95.9861	93.4335	98.1355	97.9606	98.2458	99.6441	98.7965	98.0964
	0.0196	96.0524	95.8774	96.3908	96.2669	95.9857	93.4334	98.118	97.9455	98.2456	99.6402	98.7915	98.0951
	0.01969	96.0425	95.8702	96.3847	96.263	95.9852	93.4332	98.1003	97.9303	98.2454	99.6362	98.7864	98.0937
	0.01978	96.0325	95.8629	96.3784	96.259	95.9847	93.4331	98.0825	97.9151	98.2452	99.6322	98.7813	98.0924
	0.01987	96.0224	95.8556	96.3721	96.255	95.9843	93.4329	98.0646	97.8997	98.245	99.6282	98.7762	98.091
	0.01997	96.0122	95.8481	96.3657	96.2509	95.9838	93.4327	98.0466	97.8842	98.2448	99.6241	98.771	98.0897
	0.02006	96.0019	95.8406	96.3593	96.2468	95.9833	93.4325	98.0286	97.8686	98.2446	99.62	98.7657	98.0883
	0.02015	95.9915	95.833	96.3528	96.2426	95.9828	93.4324	98.0104	97.853	98.2444	99.6159	98.7604	98.0869
	0.02024	95.981	95.8254	96.3462	96.2385	95.9823	93.4322	97.9921	97.8372	98.2441	99.6117	98.755	98.0854
	0.02034	95.9704	95.8176	96.3396	96.2342	95.9818	93.432	97.9737	97.8213	98.2439	99.6075	98.7496	98.084
	0.02043	95.9597	95.8098	96.3329	96.2299	95.9813	93.4318	97.9553	97.8054	98.2437	99.6032	98.7441	98.0825
	0.02053	95.9489	95.8019	96.3262	96.2256	95.9808	93.4317	97.9367	97.7893	98.2435	99.5989	98.7386	98.0811
	0.02062	95.938	95.7939	96.3193	96.2212	95.9803	93.4315	97.918	97.7732	98.2432	99.5945	98.733	98.0795
	0.02072	95.927	95.7858	96.3124	96.2168	95.9798	93.4313	97.8992	97.7569	98.243	99.5901	98.7274	98.078
	0.02081	95.9159	95.7777	96.3055	96.2123	95.9792	93.4311	97.8804	97.7406	98.2427	99.5857	98.7216	98.0765
	0.02091	95.9047	95.7695	96.2985	96.2078	95.9787	93.4309	97.8614	97.7241	98.2425	99.5812	98.7159	98.0749
	0.021	95.8934	95.7611	96.2914	96.2032	95.9782	93.4307	97.8423	97.7075	98.2423	99.5767	98.71	98.0734
	0.0211	95.882	95.7527	96.2842	96.1986	95.9776	93.4305	97.8231	97.6909	98.242	99.5721	98.7042	98.0718
	0.0212	95.8704	95.7443	96.277	96.1939	95.9771	93.4303	97.8038	97.6741	98.2417	99.5675	98.6982	98.0701
	0.0213	95.8588	95.7357	96.2696	96.1892	95.9765	93.4301	97.7844	97.6572	98.2415	99.5628	98.6922	98.0685
	0.0214	95.8471	95.727	96.2623	96.1844	95.976	93.4299	97.7649	97.6403	98.2412	99.5581	98.6861	98.0669
	0.02149	95.8352	95.7183	96.2548	96.1796	95.9754	93.4297	97.7453	97.6232	98.2409	99.5534	98.68	98.0652
	0.02159	95.8232	95.7095	96.2473	96.1747	95.9748	93.4295	97.7256	97.606	98.2407	99.5486	98.6738	98.0635
	0.02169	95.8111	95.7005	96.2397	96.1698	95.9742	93.4293	97.7057	97.5887	98.2404	99.5437	98.6675	98.0618
	0.02179	95.7989	95.6915	96.232	96.1648	95.9737	93.4291	97.6858	97.5713	98.2401	99.5388	98.6612	98.06
	0.02189	95.7866	95.6824	96.2243	96.1598	95.9731	93.4289	97.6657	97.5538	98.2398	99.5339	98.6548	98.0583
	0.022	95.7742	95.6732	96.2165	96.1547	95.9725	93.4287	97.6456	97.5362	98.2395	99.5289	98.6483	98.0565
	0.0221	95.7616	95.6639	96.2086	96.1495	95.9719	93.4284	97.6253	97.5185	98.2392	99.5239	98.6418	98.0547
	0.0222	95.749	95.6545	96.2006	96.1444	95.9712	93.4282	97.6049	97.5007	98.2389	99.5188	98.6352	98.0528
	0.0223	95.7362	95.6451	96.1925	96.1391	95.9706	93.428	97.5845	97.4827	98.2386	99.5137	98.6285	98.051
	0.02241	95.7233	95.6355	96.1844	96.1338	95.97	93.4278	97.5638	97.4647	98.2383	99.5085	98.6218	98.0491
	0.02251	95.7102	95.6258	96.1762	96.1284	95.9694	93.4275	97.5431	97.4465	98.238	99.5032	98.615	98.0472
	0.02261	95.6971	95.616	96.1679	96.123	95.9687	93.4273	97.5223	97.4283	98.2376	99.498	98.6081	98.0453
	0.02272	95.6838	95.6062	96.1595	96.1175	95.9681	93.4271	97.5014	97.4099	98.2373	99.4926	98.6012	98.0433
	0.02282	95.6704	95.5962	96.151	96.112	95.9674	93.4268	97.4803	97.3914	98.237	99.4872	98.5941	98.0414
	0.02293	95.6569	95.5861	96.1425	96.1064	95.9668	93.4266	97.4591	97.3728	98.2366	99.4818	98.587	98.0394
	0.02303	95.6432	95.5759	96.1339	96.1007	95.9661	93.4263	97.4379	97.354	98.2363	99.4763	98.5799	98.0374
	0.02314	95.6294	95.5657	96.1252	96.095	95.9654	93.4261	97.4165	97.3352	98.2359	99.4707	98.5726	98.0353
	0.02325	95.6155	95.5553	96.1164	96.0892	95.9647	93.4258	97.3949	97.3162	98.2356	99.4651	98.5653	98.0332
	0.02335	95.6015	95.5448	96.1075	96.0833	95.964	93.4256	97.3733	97.2972	98.2352	99.4595	98.5579	98.0312
	0.02346	95.5873	95.5342	96.0985	96.0774	95.9633	93.4253	97.3516	97.278	98.2348	99.4538	98.5505	98.029
	0.02357	95.573	95.5235	96.0895	96.0714	95.9626	93.4251	97.3297	97.2587	98.2344	99.448	98.5429	98.0269
	0.02368	95.5585	95.5127	96.0803	96.0654	95.9619	93.4248	97.3077	97.2392	98.2341	99.4422	98.5353	98.0247
	0.02379	95.544	95.5018	96.0711	96.0593	95.9612	93.4246	97.2856	97.2197	98.2337	99.4363	98.5276	98.0225
	0.0239	95.5292	95.4907	96.0617	96.0531	95.9604	93.4243	97.2634	97.2	98.2333	99.4303	98.5198	98.0203
	0.02401	95.5144	95.4796	96.0523	96.0469	95.9597	93.424	97.241	97.1802	98.2329	99.4243	98.512	98.018
	0.02412	95.4994	95.4683	96.0428	96.0406	95.959	93.4237	97.2185	97.1603	98.2325	99.4183	98.504	98.0157
	0.02423	95.4843	95.457	96.0332	96.0342	95.9582	93.4235	97.1959	97.1403	98.232	99.4122	98.496	98.0134
	0.02434	95.469	95.4455	96.0235	96.0278	95.9574	93.4232	97.1732	97.1201	98.2316	99.406	98.4879	98.0111
	0.02446	95.4536	95.4339	96.0137	96.0212	95.9567	93.4229	97.1504	97.0999	98.2312	99.3998	98.4797	98.0087
	0.02457	95.438	95.4221	96.0038	96.0147	95.9559	93.4226	97.1274	97.0795	98.2307	99.3935	98.4715	98.0063
	0.02468	95.4223	95.4103	95.9939	96.008	95.9551	93.4223	97.1043	97.0589	98.2303	99.3871	98.4631	98.0038
	0.0248	95.4064	95.3984	95.9838	96.0013	95.9543	93.422	97.0811	97.0383	98.2298	99.3807	98.4546	98.0014
	0.02491	95.3904	95.3863	95.9736	95.9945	95.9535	93.4217	97.0578	97.0175	98.2294	99.3742	98.4461	97.9989
	0.02503	95.3742	95.3741	95.9633	95.9876	95.9527	93.4214	97.0343	96.9966	98.2289	99.3677	98.4375	97.9964
	0.02514	95.3579	95.3617	95.9529	95.9807	95.9518	93.4211	97.0107	96.9756	98.2284	99.361	98.4288	97.9938
	0.02526	95.3415	95.3493	95.9425	95.9736	95.951	93.4208	96.987	96.9544	98.2279	99.3544	98.42	97.9912
	0.02537	95.3249	95.3367	95.9319	95.9666	95.9502	93.4205	96.9631	96.9331	98.2274	99.3476	98.4111	97.9886
	0.02549	95.3081	95.324	95.9212	95.9594	95.9493	93.4202	96.9391	96.9117	98.2269	99.3408	98.4021	97.9859
	0.02561	95.2911	95.3112	95.9104	95.9521	95.9484	93.4199	96.915	96.8901	98.2264	99.334	98.393	97.9832
	0.02573	95.2741	95.2982	95.8995	95.9448	95.9476	93.4196	96.8908	96.8685	98.2259	99.327	98.3839	97.9805
	0.02585	95.2568	95.2851	95.8885	95.9374	95.9467	93.4192	96.8664	96.8467	98.2254	99.32	98.3746	97.9778
	0.02597	95.2394	95.2719	95.8774	95.9299	95.9458	93.4189	96.8419	96.8247	98.2248	99.3129	98.3652	97.975
	0.02609	95.2218	95.2586	95.8662	95.9223	95.9449	93.4186	96.8173	96.8026	98.2243	99.3058	98.3558	97.9722
	0.02621	95.2041	95.2451	95.8548	95.9147	95.944	93.4182	96.7925	96.7804	98.2237	99.2986	98.3462	97.9693
	0.02633	95.1862	95.2314	95.8434	95.907	95.943	93.4179	96.7676	96.7581	98.2232	99.2913	98.3366	97.9664
	0.02645	95.1681	95.2177	95.8318	95.8992	95.9421	93.4175	96.7425	96.7356	98.2226	99.2839	98.3268	97.9635
	0.02657	95.1499	95.2038	95.8202	95.8913	95.9412	93.4172	96.7174	96.7129	98.222	99.2765	98.317	97.9605
	0.0267	95.1315	95.1897	95.8084	95.8833	95.9402	93.4168	96.6921	96.6902	98.2214	99.269	98.307	97.9575
	0.02682	95.1129	95.1755	95.7965	95.8752	95.9393	93.4165	96.6666	96.6673	98.2208	99.2614	98.297	97.9544
	0.02694	95.0941	95.1612	95.7845	95.8671	95.9383	93.4161	96.641	96.6442	98.2202	99.2538	98.2868	97.9514
	0.02707	95.0752	95.1467	95.7724	95.8588	95.9373	93.4157	96.6153	96.6211	98.2195	99.2461	98.2765	97.9482
	0.02719	95.0561	95.1321	95.7601	95.8505	95.9363	93.4154	96.5894	96.5977	98.2189	99.2383	98.2662	97.9451
	0.02732	95.0368	95.1173	95.7478	95.8421	95.9353	93.415	96.5634	96.5743	98.2183	99.2304	98.2557	97.9419
	0.02744	95.0174	95.1024	95.7353	95.8336	95.9343	93.4146	96.5373	96.5507	98.2176	99.2225	98.2451	97.9386
	0.02757	94.9977	95.0873	95.7227	95.8249	95.9332	93.4142	96.511	96.5269	98.2169	99.2144	98.2344	97.9354
	0.0277	94.9779	95.0721	95.71	95.8163	95.9322	93.4139	96.4845	96.503	98.2162	99.2063	98.2236	97.932
	0.02783	94.9579	95.0567	95.6971	95.8075	95.9311	93.4135	96.458	96.479	98.2156	99.1981	98.2127	97.9287
	0.02795	94.9377	95.0412	95.6841	95.7986	95.9301	93.4131	96.4312	96.4548	98.2148	99.1899	98.2017	97.9253
	0.02808	94.9173	95.0255	95.671	95.7896	95.929	93.4127	96.4044	96.4305	98.2141	99.1815	98.1905	97.9218
	0.02821	94.8967	95.0097	95.6578	95.7805	95.9279	93.4122	96.3774	96.406	98.2134	99.1731	98.1793	97.9183
	0.02834	94.876	94.9937	95.6445	95.7713	95.9268	93.4118	96.3502	96.3814	98.2127	99.1646	98.1679	97.9148
	0.02847	94.855	94.9775	95.631	95.7621	95.9257	93.4114	96.3229	96.3566	98.2119	99.156	98.1564	97.9112
	0.02861	94.8339	94.9612	95.6174	95.7527	95.9246	93.411	96.2955	96.3317	98.2111	99.1473	98.1448	97.9076
	0.02874	94.8125	94.9447	95.6036	95.7432	95.9234	93.4106	96.2679	96.3066	98.2104	99.1386	98.1331	97.9039
	0.02887	94.791	94.928	95.5897	95.7337	95.9223	93.4101	96.2401	96.2814	98.2096	99.1297	98.1212	97.9002
	0.029	94.7692	94.9112	95.5757	95.724	95.9211	93.4097	96.2122	96.256	98.2088	99.1208	98.1092	97.8964
	0.02914	94.7473	94.8942	95.5615	95.7142	95.9199	93.4093	96.1842	96.2305	98.2079	99.1118	98.0971	97.8926
	0.02927	94.7251	94.877	95.5473	95.7043	95.9187	93.4088	96.156	96.2048	98.2071	99.1027	98.0849	97.8888
	0.02941	94.7028	94.8597	95.5328	95.6943	95.9175	93.4084	96.1277	96.1789	98.2063	99.0935	98.0726	97.8849
	0.02954	94.6802	94.8422	95.5182	95.6842	95.9163	93.4079	96.0992	96.1529	98.2054	99.0842	98.0601	97.8809
	0.02968	94.6574	94.8245	95.5035	95.674	95.9151	93.4074	96.0705	96.1268	98.2045	99.0748	98.0475	97.8769
	0.02982	94.6345	94.8066	95.4887	95.6637	95.9138	93.407	96.0417	96.1005	98.2036	99.0654	98.0348	97.8728
	0.02996	94.6113	94.7886	95.4737	95.6533	95.9126	93.4065	96.0127	96.074	98.2027	99.0558	98.0219	97.8687
	0.03009	94.5879	94.7704	95.4585	95.6427	95.9113	93.406	95.9836	96.0474	98.2018	99.0461	98.0089	97.8646
	0.03023	94.5642	94.7519	95.4432	95.6321	95.91	93.4055	95.9543	96.0206	98.2009	99.0364	97.9958	97.8604
	0.03037	94.5404	94.7333	95.4278	95.6213	95.9087	93.405	95.9249	95.9936	98.1999	99.0266	97.9825	97.8561
	0.03051	94.5163	94.7146	95.4122	95.6104	95.9074	93.4045	95.8953	95.9665	98.1989	99.0166	97.9692	97.8518
	0.03065	94.4921	94.6956	95.3965	95.5994	95.9061	93.404	95.8656	95.9393	98.1979	99.0066	97.9556	97.8474
	0.0308	94.4676	94.6764	95.3806	95.5883	95.9047	93.4035	95.8356	95.9118	98.1969	98.9965	97.942	97.843
	0.03094	94.4428	94.6571	95.3645	95.5771	95.9033	93.403	95.8056	95.8842	98.1959	98.9862	97.9281	97.8385
	0.03108	94.4179	94.6375	95.3483	95.5657	95.902	93.4025	95.7753	95.8564	98.1949	98.9759	97.9142	97.834
	0.03122	94.3927	94.6178	95.332	95.5542	95.9006	93.402	95.7449	95.8285	98.1938	98.9655	97.9001	97.8294
	0.03137	94.3673	94.5978	95.3155	95.5426	95.8992	93.4014	95.7144	95.8004	98.1928	98.9549	97.8858	97.8247
	0.03151	94.3416	94.5777	95.2988	95.5309	95.8977	93.4009	95.6837	95.7721	98.1917	98.9443	97.8715	97.82
	0.03166	94.3157	94.5574	95.2819	95.519	95.8963	93.4004	95.6528	95.7437	98.1906	98.9336	97.8569	97.8152
	0.03181	94.2896	94.5368	95.2649	95.507	95.8949	93.3998	95.6217	95.7151	98.1894	98.9227	97.8422	97.8104
	0.03195	94.2632	94.5161	95.2478	95.4949	95.8934	93.3992	95.5905	95.6863	98.1883	98.9118	97.8274	97.8055
	0.0321	94.2366	94.4951	95.2305	95.4827	95.8919	93.3987	95.5591	95.6573	98.1871	98.9007	97.8124	97.8006
	0.03225	94.2098	94.4739	95.213	95.4703	95.8904	93.3981	95.5276	95.6282	98.1859	98.8895	97.7973	97.7955
	0.0324	94.1827	94.4526	95.1953	95.4578	95.8889	93.3975	95.4958	95.5989	98.1847	98.8783	97.782	97.7905
	0.03255	94.1553	94.431	95.1775	95.4452	95.8873	93.3969	95.464	95.5694	98.1835	98.8669	97.7665	97.7853
	0.0327	94.1277	94.4092	95.1594	95.4324	95.8858	93.3963	95.4319	95.5398	98.1822	98.8554	97.7509	97.7801
	0.03285	94.0999	94.3871	95.1413	95.4195	95.8842	93.3957	95.3997	95.5099	98.181	98.8438	97.7352	97.7749
	0.033	94.0718	94.3649	95.1229	95.4065	95.8826	93.3951	95.3672	95.4799	98.1797	98.8321	97.7192	97.7695
	0.03315	94.0434	94.3424	95.1044	95.3933	95.881	93.3945	95.3347	95.4497	98.1784	98.8203	97.7031	97.7641
	0.03331	94.0148	94.3197	95.0857	95.3799	95.8794	93.3939	95.3019	95.4194	98.177	98.8083	97.6869	97.7586
	0.03346	93.9859	94.2968	95.0668	95.3665	95.8777	93.3933	95.269	95.3888	98.1757	98.7963	97.6705	97.7531
	0.03361	93.9568	94.2736	95.0477	95.3528	95.8761	93.3926	95.2359	95.3581	98.1743	98.7841	97.6539	97.7475
	0.03377	93.9274	94.2503	95.0284	95.3391	95.8744	93.392	95.2026	95.3272	98.1729	98.7718	97.6371	97.7418
	0.03393	93.8977	94.2267	95.009	95.3252	95.8727	93.3913	95.1691	95.2961	98.1715	98.7594	97.6202	97.736
	0.03408	93.8678	94.2028	94.9894	95.3111	95.871	93.3907	95.1355	95.2648	98.17	98.7468	97.6031	97.7302
	0.03424	93.8375	94.1787	94.9696	95.2969	95.8692	93.39	95.1017	95.2333	98.1685	98.7342	97.5858	97.7243
	0.0344	93.807	94.1544	94.9496	95.2825	95.8675	93.3894	95.0677	95.2017	98.167	98.7214	97.5683	97.7184
	0.03456	93.7763	94.1298	94.9294	95.268	95.8657	93.3887	95.0335	95.1698	98.1655	98.7085	97.5507	97.7123
	0.03472	93.7452	94.105	94.909	95.2534	95.8639	93.388	94.9991	95.1378	98.164	98.6954	97.5329	97.7062
	0.03488	93.7139	94.08	94.8884	95.2385	95.8621	93.3873	94.9646	95.1056	98.1624	98.6823	97.5149	97.7
	0.03504	93.6823	94.0547	94.8676	95.2236	95.8602	93.3866	94.9298	95.0732	98.1608	98.669	97.4967	97.6937
	0.0352	93.6504	94.0291	94.8466	95.2084	95.8583	93.3859	94.8949	95.0406	98.1591	98.6556	97.4783	97.6873
	0.03536	93.6182	94.0033	94.8254	95.1931	95.8565	93.3851	94.8598	95.0078	98.1575	98.642	97.4598	97.6809
	0.03553	93.5857	93.9772	94.804	95.1776	95.8546	93.3844	94.8245	94.9748	98.1558	98.6283	97.4411	97.6744
	0.03569	93.5529	93.9509	94.7824	95.162	95.8526	93.3837	94.7891	94.9416	98.1541	98.6145	97.4221	97.6678
	0.03586	93.5199	93.9243	94.7606	95.1462	95.8507	93.3829	94.7534	94.9082	98.1523	98.6006	97.403	97.6611
	0.03602	93.4865	93.8975	94.7386	95.1302	95.8487	93.3822	94.7176	94.8746	98.1505	98.5865	97.3837	97.6543
	0.03619	93.4528	93.8704	94.7164	95.1141	95.8467	93.3814	94.6815	94.8408	98.1487	98.5723	97.3642	97.6475
	0.03635	93.4188	93.843	94.694	95.0978	95.8447	93.3806	94.6453	94.8069	98.1469	98.5579	97.3445	97.6406
	0.03652	93.3846	93.8153	94.6713	95.0813	95.8427	93.3798	94.6088	94.7727	98.145	98.5434	97.3246	97.6335
	0.03669	93.35	93.7874	94.6485	95.0646	95.8406	93.379	94.5722	94.7383	98.1431	98.5288	97.3044	97.6264
	0.03686	93.3151	93.7592	94.6254	95.0478	95.8385	93.3782	94.5354	94.7037	98.1412	98.514	97.2841	97.6192
	0.03703	93.2798	93.7307	94.6021	95.0308	95.8364	93.3774	94.4984	94.6689	98.1392	98.4991	97.2636	97.6119
	0.0372	93.2443	93.702	94.5786	95.0136	95.8343	93.3766	94.4612	94.634	98.1372	98.4841	97.2429	97.6045
	0.03737	93.2085	93.6729	94.5548	94.9962	95.8322	93.3758	94.4238	94.5988	98.1352	98.4688	97.2219	97.5971
	0.03755	93.1723	93.6436	94.5308	94.9786	95.83	93.3749	94.3862	94.5634	98.1331	98.4535	97.2008	97.5895
	0.03772	93.1358	93.614	94.5066	94.9609	95.8278	93.3741	94.3484	94.5278	98.131	98.438	97.1794	97.5818
	0.03789	93.099	93.584	94.4822	94.9429	95.8256	93.3732	94.3104	94.4919	98.1289	98.4223	97.1578	97.5741
	0.03807	93.0618	93.5538	94.4575	94.9248	95.8233	93.3723	94.2722	94.4559	98.1267	98.4065	97.136	97.5662
	0.03825	93.0243	93.5233	94.4326	94.9064	95.821	93.3715	94.2338	94.4197	98.1245	98.3905	97.114	97.5582
	0.03842	92.9865	93.4925	94.4075	94.8879	95.8187	93.3706	94.1952	94.3832	98.1223	98.3744	97.0917	97.5502
	0.0386	92.9484	93.4614	94.3821	94.8692	95.8164	93.3697	94.1564	94.3466	98.12	98.3582	97.0692	97.542
	0.03878	92.9098	93.43	94.3565	94.8503	95.814	93.3688	94.1173	94.3097	98.1177	98.3417	97.0465	97.5337
	0.03896	92.871	93.3983	94.3307	94.8312	95.8117	93.3678	94.0781	94.2726	98.1153	98.3251	97.0236	97.5254
	0.03914	92.8318	93.3662	94.3046	94.8118	95.8093	93.3669	94.0387	94.2353	98.1129	98.3084	97.0005	97.5169
	0.03932	92.7923	93.3339	94.2782	94.7923	95.8068	93.3659	93.999	94.1977	98.1105	98.2915	96.9771	97.5083
	0.0395	92.7524	93.3012	94.2516	94.7726	95.8044	93.365	93.9592	94.16	98.108	98.2744	96.9534	97.4996
	0.03968	92.7121	93.2682	94.2248	94.7526	95.8019	93.364	93.9191	94.122	98.1054	98.2571	96.9296	97.4908
	0.03987	92.6715	93.2349	94.1976	94.7325	95.7993	93.363	93.8789	94.0838	98.1029	98.2397	96.9054	97.4819
	0.04005	92.6306	93.2013	94.1703	94.7121	95.7968	93.3621	93.8384	94.0454	98.1003	98.2222	96.8811	97.4729
	0.04023	92.5893	93.1673	94.1427	94.6915	95.7942	93.361	93.7977	94.0068	98.0976	98.2044	96.8565	97.4638
	0.04042	92.5476	93.133	94.1148	94.6707	95.7916	93.36	93.7568	93.9679	98.0949	98.1865	96.8316	97.4545
	0.04061	92.5055	93.0984	94.0866	94.6497	95.789	93.359	93.7157	93.9289	98.0921	98.1684	96.8065	97.4452
	0.0408	92.4631	93.0634	94.0582	94.6284	95.7863	93.358	93.6743	93.8895	98.0893	98.1501	96.7812	97.4357
	0.04098	92.4203	93.0281	94.0295	94.6069	95.7836	93.3569	93.6328	93.85	98.0865	98.1317	96.7556	97.4261
	0.04117	92.3771	92.9925	94.0006	94.5852	95.7809	93.3558	93.591	93.8102	98.0836	98.1131	96.7297	97.4164
	0.04136	92.3335	92.9565	93.9714	94.5633	95.7781	93.3548	93.549	93.7702	98.0807	98.0943	96.7036	97.4065
	0.04155	92.2896	92.9201	93.9419	94.5411	95.7754	93.3537	93.5068	93.73	98.0777	98.0753	96.6772	97.3966
	0.04175	92.2452	92.8834	93.9121	94.5187	95.7725	93.3526	93.4644	93.6895	98.0746	98.0561	96.6506	97.3865
	0.04194	92.2005	92.8463	93.882	94.4961	95.7697	93.3515	93.4217	93.6488	98.0715	98.0368	96.6236	97.3763
	0.04213	92.1554	92.8089	93.8517	94.4732	95.7668	93.3503	93.3788	93.6079	98.0684	98.0173	96.5965	97.3659
	0.04233	92.1099	92.7711	93.8211	94.4501	95.7639	93.3492	93.3357	93.5667	98.0652	97.9975	96.569	97.3554
	0.04252	92.064	92.733	93.7901	94.4268	95.7609	93.348	93.2924	93.5253	98.0619	97.9776	96.5413	97.3448
	0.04272	92.0176	92.6944	93.7589	94.4032	95.758	93.3469	93.2488	93.4837	98.0586	97.9575	96.5132	97.3341
	0.04292	91.9709	92.6555	93.7274	94.3793	95.7549	93.3457	93.205	93.4418	98.0553	97.9372	96.4849	97.3232
	0.04312	91.9238	92.6162	93.6957	94.3552	95.7519	93.3445	93.161	93.3997	98.0519	97.9167	96.4564	97.3122
	0.04332	91.8762	92.5766	93.6636	94.3308	95.7488	93.3433	93.1168	93.3573	98.0484	97.896	96.4275	97.301
	0.04352	91.8283	92.5365	93.6312	94.3062	95.7457	93.3421	93.0723	93.3147	98.0448	97.8751	96.3984	97.2898
	0.04372	91.7799	92.4961	93.5985	94.2813	95.7425	93.3408	93.0276	93.2719	98.0412	97.854	96.3689	97.2783
	0.04392	91.7311	92.4553	93.5655	94.2562	95.7393	93.3396	92.9827	93.2288	98.0376	97.8327	96.3392	97.2668
	0.04412	91.6819	92.4141	93.5322	94.2308	95.7361	93.3383	92.9375	93.1854	98.0339	97.8112	96.3091	97.255
	0.04433	91.6323	92.3725	93.4986	94.2051	95.7328	93.337	92.8921	93.1418	98.0301	97.7895	96.2788	97.2432
	0.04453	91.5822	92.3305	93.4646	94.1792	95.7296	93.3357	92.8464	93.098	98.0262	97.7676	96.2482	97.2311
	0.04474	91.5317	92.288	93.4304	94.153	95.7262	93.3344	92.8005	93.0539	98.0223	97.7455	96.2172	97.219
	0.04494	91.4807	92.2452	93.3958	94.1265	95.7228	93.3331	92.7544	93.0095	98.0183	97.7231	96.186	97.2067
	0.04515	91.4293	92.202	93.3609	94.0997	95.7194	93.3317	92.7081	92.9649	98.0143	97.7006	96.1544	97.1942
	0.04536	91.3775	92.1583	93.3257	94.0727	95.716	93.3304	92.6615	92.9201	98.0102	97.6778	96.1226	97.1816
	0.04557	91.3252	92.1143	93.2902	94.0453	95.7125	93.329	92.6146	92.875	98.006	97.6548	96.0904	97.1688
	0.04578	91.2725	92.0698	93.2543	94.0177	95.7089	93.3276	92.5675	92.8296	98.0017	97.6316	96.0579	97.1558
	0.04599	91.2193	92.0249	93.2181	93.9898	95.7054	93.3262	92.5202	92.784	97.9974	97.6082	96.025	97.1427
	0.0462	91.1656	91.9795	93.1816	93.9616	95.7018	93.3247	92.4726	92.7381	97.993	97.5845	95.9919	97.1294
	0.04642	91.1115	91.9337	93.1447	93.9331	95.6981	93.3233	92.4248	92.6919	97.9885	97.5606	95.9584	97.116
	0.04663	91.057	91.8875	93.1075	93.9043	95.6944	93.3218	92.3767	92.6455	97.984	97.5365	95.9246	97.1024
	0.04685	91.0019	91.8408	93.0699	93.8752	95.6907	93.3204	92.3284	92.5988	97.9793	97.5122	95.8904	97.0886
	0.04706	90.9464	91.7937	93.032	93.8458	95.6869	93.3189	92.2798	92.5519	97.9746	97.4876	95.8559	97.0746
	0.04728	90.8905	91.7462	92.9937	93.8161	95.6831	93.3174	92.231	92.5047	97.9699	97.4628	95.8211	97.0605
	0.0475	90.834	91.6982	92.9551	93.7861	95.6792	93.3158	92.1819	92.4572	97.965	97.4377	95.7859	97.0462
	0.04772	90.7771	91.6497	92.9161	93.7557	95.6753	93.3143	92.1326	92.4095	97.96	97.4125	95.7504	97.0317
	0.04794	90.7196	91.6008	92.8768	93.7251	95.6713	93.3127	92.083	92.3615	97.955	97.3869	95.7145	97.017
	0.04816	90.6617	91.5514	92.8371	93.6941	95.6673	93.3111	92.0331	92.3132	97.9499	97.3611	95.6783	97.0022
	0.04838	90.6033	91.5015	92.797	93.6628	95.6633	93.3095	91.983	92.2646	97.9447	97.3351	95.6417	96.9872
	0.04861	90.5444	91.4512	92.7566	93.6312	95.6592	93.3079	91.9327	92.2158	97.9394	97.3089	95.6048	96.9719
	0.04883	90.485	91.4004	92.7158	93.5993	95.6551	93.3062	91.8821	92.1667	97.934	97.2823	95.5675	96.9565
	0.04906	90.4251	91.3491	92.6746	93.567	95.6509	93.3046	91.8312	92.1173	97.9285	97.2556	95.5298	96.9409
	0.04928	90.3647	91.2973	92.6331	93.5344	95.6467	93.3029	91.78	92.0677	97.923	97.2285	95.4917	96.9251
	0.04951	90.3038	91.245	92.5911	93.5014	95.6424	93.3012	91.7286	92.0178	97.9173	97.2012	95.4533	96.9091
	0.04974	90.2423	91.1923	92.5488	93.4681	95.6381	93.2995	91.677	91.9675	97.9115	97.1737	95.4145	96.8929
	0.04997	90.1804	91.139	92.5061	93.4345	95.6337	93.2977	91.625	91.9171	97.9057	97.1459	95.3754	96.8765
	0.0502	90.1179	91.0853	92.463	93.4005	95.6292	93.296	91.5728	91.8663	97.8997	97.1178	95.3358	96.8599
	0.05043	90.0549	91.031	92.4195	93.3662	95.6248	93.2942	91.5204	91.8152	97.8937	97.0895	95.2959	96.8431
	0.05066	89.9914	90.9762	92.3756	93.3315	95.6202	93.2924	91.4677	91.7639	97.8875	97.0608	95.2555	96.8261
	0.0509	89.9273	90.9209	92.3314	93.2964	95.6157	93.2906	91.4146	91.7122	97.8813	97.032	95.2148	96.8088
	0.05113	89.8628	90.8651	92.2867	93.261	95.611	93.2887	91.3614	91.6603	97.8749	97.0028	95.1737	96.7914
	0.05137	89.7976	90.8088	92.2416	93.2252	95.6063	93.2868	91.3078	91.6081	97.8684	96.9734	95.1321	96.7737
	0.05161	89.732	90.752	92.1961	93.189	95.6016	93.2849	91.254	91.5556	97.8618	96.9437	95.0902	96.7558
	0.05185	89.6657	90.6946	92.1501	93.1525	95.5968	93.283	91.1999	91.5028	97.8551	96.9137	95.0479	96.7377
	0.05209	89.599	90.6367	92.1038	93.1156	95.592	93.2811	91.1455	91.4497	97.8483	96.8834	95.0051	96.7194
	0.05233	89.5316	90.5782	92.057	93.0783	95.5871	93.2791	91.0909	91.3963	97.8414	96.8528	94.9619	96.7008
	0.05257	89.4638	90.5192	92.0099	93.0406	95.5821	93.2771	91.0359	91.3427	97.8344	96.8219	94.9184	96.682
	0.05281	89.3953	90.4596	91.9622	93.0026	95.5771	93.2751	90.9807	91.2887	97.8272	96.7908	94.8743	96.663
	0.05305	89.3263	90.3995	91.9142	92.9641	95.572	93.2731	90.9252	91.2344	97.8199	96.7593	94.8299	96.6437
	0.0533	89.2568	90.3389	91.8657	92.9253	95.5669	93.2711	90.8695	91.1799	97.8125	96.7276	94.785	96.6242
	0.05355	89.1866	90.2776	91.8168	92.886	95.5617	93.269	90.8134	91.125	97.805	96.6955	94.7397	96.6044
	0.05379	89.1159	90.2159	91.7675	92.8463	95.5564	93.2669	90.7571	91.0698	97.7973	96.6632	94.694	96.5844
	0.05404	89.0446	90.1535	91.7177	92.8063	95.5511	93.2647	90.7004	91.0143	97.7896	96.6305	94.6478	96.5642
	0.05429	88.9727	90.0906	91.6674	92.7658	95.5458	93.2626	90.6435	90.9585	97.7816	96.5976	94.6012	96.5437
	0.05454	88.9002	90.027	91.6167	92.7249	95.5403	93.2604	90.5863	90.9024	97.7736	96.5643	94.5541	96.5229
	0.05479	88.8272	89.9629	91.5656	92.6836	95.5348	93.2582	90.5288	90.846	97.7654	96.5307	94.5066	96.5019
	0.05505	88.7535	89.8982	91.514	92.6419	95.5293	93.256	90.471	90.7893	97.7571	96.4968	94.4586	96.4806
	0.0553	88.6792	89.833	91.4619	92.5997	95.5237	93.2537	90.4129	90.7323	97.7486	96.4626	94.4102	96.4591
	0.05556	88.6044	89.7671	91.4094	92.5571	95.518	93.2514	90.3546	90.675	97.74	96.428	94.3612	96.4373
	0.05581	88.5289	89.7006	91.3563	92.5141	95.5122	93.2491	90.2959	90.6173	97.7312	96.3931	94.3119	96.4152
	0.05607	88.4528	89.6335	91.3029	92.4707	95.5064	93.2468	90.2369	90.5594	97.7223	96.3579	94.262	96.3928
	0.05633	88.3761	89.5658	91.2489	92.4268	95.5005	93.2444	90.1777	90.5011	97.7133	96.3224	94.2117	96.3702
	0.05659	88.2988	89.4974	91.1945	92.3824	95.4946	93.242	90.1181	90.4425	97.7041	96.2865	94.1609	96.3473
	0.05685	88.2209	89.4285	91.1395	92.3376	95.4886	93.2396	90.0583	90.3836	97.6947	96.2503	94.1096	96.3241
	0.05712	88.1423	89.3589	91.0841	92.2923	95.4825	93.2371	89.9981	90.3243	97.6852	96.2138	94.0578	96.3006
	0.05738	88.0631	89.2887	91.0282	92.2466	95.4763	93.2347	89.9376	90.2648	97.6755	96.1769	94.0055	96.2768
	0.05764	87.9833	89.2179	90.9718	92.2005	95.4701	93.2321	89.8769	90.2049	97.6657	96.1396	93.9527	96.2528
	0.05791	87.9029	89.1464	90.9149	92.1538	95.4638	93.2296	89.8158	90.1447	97.6557	96.102	93.8994	96.2284
	0.05818	87.8217	89.0743	90.8575	92.1067	95.4575	93.227	89.7544	90.0842	97.6455	96.0641	93.8456	96.2037
	0.05845	87.74	89.0015	90.7996	92.0591	95.451	93.2244	89.6927	90.0233	97.6352	96.0258	93.7914	96.1787
	0.05872	87.6576	88.928	90.7412	92.011	95.4445	93.2218	89.6307	89.9621	97.6247	95.9871	93.7365	96.1534
	0.05899	87.5746	88.8539	90.6823	91.9624	95.4379	93.2191	89.5684	89.9006	97.614	95.9481	93.6812	96.1279
	0.05926	87.4908	88.7792	90.6228	91.9134	95.4313	93.2164	89.5058	89.8387	97.6031	95.9087	93.6254	96.1019
	0.05953	87.4065	88.7037	90.5629	91.8638	95.4245	93.2137	89.4429	89.7766	97.592	95.869	93.569	96.0757
	0.05981	87.3214	88.6276	90.5024	91.8138	95.4177	93.211	89.3796	89.714	97.5808	95.8289	93.5121	96.0491
	0.06009	87.2357	88.5508	90.4413	91.7632	95.4108	93.2082	89.3161	89.6512	97.5693	95.7884	93.4546	96.0223
	0.06036	87.1494	88.4734	90.3798	91.7121	95.4038	93.2053	89.2522	89.588	97.5577	95.7475	93.3966	95.995
	0.06064	87.0623	88.3952	90.3177	91.6606	95.3968	93.2025	89.188	89.5245	97.5459	95.7063	93.3381	95.9675
	0.06092	86.9746	88.3163	90.255	91.6085	95.3897	93.1996	89.1235	89.4606	97.5339	95.6646	93.279	95.9396
	0.06121	86.8862	88.2368	90.1918	91.5558	95.3824	93.1967	89.0587	89.3964	97.5216	95.6226	93.2194	95.9113
	0.06149	86.7971	88.1565	90.1281	91.5027	95.3751	93.1937	88.9935	89.3318	97.5092	95.5802	93.1592	95.8828
	0.06177	86.7073	88.0755	90.0638	91.449	95.3678	93.1907	88.928	89.2669	97.4966	95.5374	93.0984	95.8538
	0.06206	86.6168	87.9938	89.9989	91.3948	95.3603	93.1877	88.8622	89.2017	97.4837	95.4942	93.0371	95.8245
	0.06234	86.5256	87.9114	89.9335	91.34	95.3527	93.1846	88.7961	89.1361	97.4707	95.4505	92.9752	95.7949
	0.06263	86.4337	87.8283	89.8675	91.2847	95.3451	93.1815	88.7296	89.0702	97.4574	95.4065	92.9127	95.7648
	0.06292	86.3411	87.7444	89.801	91.2289	95.3374	93.1784	88.6628	89.0039	97.4439	95.3621	92.8497	95.7344
	0.06321	86.2478	87.6598	89.7339	91.1725	95.3296	93.1752	88.5957	88.9372	97.4301	95.3173	92.786	95.7037
	0.0635	86.1538	87.5744	89.6662	91.1155	95.3217	93.172	88.5283	88.8703	97.4162	95.272	92.7218	95.6725
	0.0638	86.0591	87.4884	89.5979	91.058	95.3137	93.1687	88.4605	88.8029	97.402	95.2264	92.657	95.641
	0.06409	85.9636	87.4015	89.529	90.9999	95.3056	93.1654	88.3924	88.7352	97.3875	95.1803	92.5916	95.6091
	0.06439	85.8674	87.3139	89.4595	90.9412	95.2974	93.1621	88.3239	88.6672	97.3728	95.1338	92.5256	95.5768
	0.06469	85.7705	87.2256	89.3895	90.8819	95.2891	93.1587	88.2551	88.5987	97.3579	95.0868	92.4589	95.5441
	0.06498	85.6729	87.1364	89.3188	90.8221	95.2808	93.1553	88.186	88.53	97.3427	95.0394	92.3917	95.511
	0.06528	85.5745	87.0465	89.2476	90.7616	95.2723	93.1519	88.1165	88.4608	97.3273	94.9916	92.3238	95.4775
	0.06559	85.4753	86.9559	89.1757	90.7006	95.2638	93.1484	88.0467	88.3913	97.3116	94.9434	92.2553	95.4436
	0.06589	85.3755	86.8644	89.1032	90.639	95.2551	93.1448	87.9766	88.3215	97.2957	94.8947	92.1862	95.4093
	0.06619	85.2749	86.7722	89.0301	90.5767	95.2463	93.1412	87.9061	88.2512	97.2794	94.8455	92.1165	95.3745
	0.0665	85.1735	86.6791	88.9564	90.5139	95.2375	93.1376	87.8352	88.1807	97.2629	94.7959	92.0461	95.3393
	0.06681	85.0714	86.5853	88.8821	90.4504	95.2285	93.134	87.7641	88.1097	97.2462	94.7459	91.9751	95.3037
	0.06712	84.9685	86.4907	88.8071	90.3863	95.2195	93.1303	87.6925	88.0384	97.2291	94.6954	91.9034	95.2677
	0.06743	84.8648	86.3952	88.7315	90.3216	95.2103	93.1265	87.6206	87.9667	97.2118	94.6444	91.8311	95.2312
	0.06774	84.7604	86.299	88.6553	90.2562	95.201	93.1227	87.5484	87.8946	97.1942	94.593	91.7581	95.1943
	0.06805	84.6552	86.2019	88.5784	90.1902	95.1917	93.1189	87.4758	87.8221	97.1763	94.5411	91.6845	95.1569
	0.06836	84.5493	86.104	88.5009	90.1236	95.1822	93.115	87.4029	87.7493	97.158	94.4887	91.6101	95.1191
	0.06868	84.4425	86.0053	88.4227	90.0563	95.1726	93.1111	87.3296	87.6761	97.1395	94.4358	91.5352	95.0808
	0.069	84.335	85.9058	88.3439	89.9884	95.1629	93.1071	87.256	87.6026	97.1207	94.3825	91.4595	95.042
	0.06932	84.2267	85.8054	88.2644	89.9198	95.1531	93.1031	87.182	87.5286	97.1016	94.3286	91.3832	95.0028
	0.06964	84.1176	85.7042	88.1842	89.8505	95.1431	93.099	87.1076	87.4543	97.0821	94.2743	91.3062	94.9631
	0.06996	84.0078	85.6021	88.1034	89.7806	95.1331	93.0949	87.0329	87.3795	97.0623	94.2195	91.2285	94.9229
	0.07028	83.8971	85.4992	88.0219	89.71	95.1229	93.0907	86.9578	87.3044	97.0422	94.1642	91.1501	94.8823
	0.07061	83.7856	85.3954	87.9398	89.6387	95.1127	93.0865	86.8824	87.229	97.0217	94.1084	91.071	94.8411
	0.07093	83.6734	85.2908	87.8569	89.5667	95.1023	93.0822	86.8066	87.1531	97.001	94.0521	90.9912	94.7995
	0.07126	83.5603	85.1852	87.7734	89.4941	95.0918	93.0779	86.7304	87.0768	96.9798	93.9952	90.9107	94.7573
	0.07159	83.4464	85.0789	87.6892	89.4207	95.0811	93.0735	86.6539	87.0002	96.9583	93.9379	90.8294	94.7146
	0.07192	83.3317	84.9716	87.6043	89.3466	95.0704	93.0691	86.577	86.9232	96.9365	93.88	90.7475	94.6714
	0.07225	83.2162	84.8634	87.5187	89.2719	95.0595	93.0646	86.4997	86.8457	96.9143	93.8216	90.6648	94.6277
	0.07259	83.0999	84.7544	87.4324	89.1964	95.0485	93.0601	86.4221	86.7679	96.8917	93.7627	90.5814	94.5835
	0.07292	82.9828	84.6445	87.3454	89.1202	95.0374	93.0555	86.344	86.6897	96.8687	93.7033	90.4973	94.5387
	0.07326	82.8648	84.5337	87.2577	89.0432	95.0261	93.0509	86.2657	86.6111	96.8454	93.6433	90.4124	94.4934
	0.0736	82.746	84.4219	87.1693	88.9656	95.0148	93.0462	86.1869	86.5321	96.8217	93.5828	90.3268	94.4476
	0.07394	82.6264	84.3093	87.0801	88.8872	95.0032	93.0414	86.1078	86.4527	96.7976	93.5217	90.2404	94.4012
	0.07428	82.5059	84.1958	86.9903	88.808	94.9916	93.0366	86.0283	86.3729	96.7731	93.4601	90.1533	94.3542
	0.07462	82.3846	84.0813	86.8997	88.7281	94.9798	93.0317	85.9484	86.2927	96.7482	93.398	90.0654	94.3067
	0.07497	82.2625	83.9659	86.8083	88.6474	94.9679	93.0268	85.8681	86.2121	96.7228	93.3353	89.9768	94.2586
	0.07531	82.1395	83.8496	86.7163	88.566	94.9558	93.0218	85.7874	86.1311	96.6971	93.272	89.8873	94.2099
	0.07566	82.0157	83.7324	86.6235	88.4839	94.9437	93.0168	85.7064	86.0496	96.6709	93.2082	89.7971	94.1606
	0.07601	81.891	83.6142	86.5299	88.4009	94.9313	93.0117	85.625	85.9678	96.6443	93.1437	89.7062	94.1108
	0.07636	81.7655	83.4951	86.4356	88.3172	94.9189	93.0065	85.5432	85.8856	96.6173	93.0788	89.6144	94.0604
	0.07671	81.6392	83.3751	86.3406	88.2327	94.9062	93.0013	85.461	85.8029	96.5898	93.0132	89.5219	94.0093
	0.07707	81.5119	83.254	86.2448	88.1474	94.8935	92.996	85.3784	85.7199	96.5618	92.947	89.4285	93.9577
	0.07743	81.3839	83.1321	86.1482	88.0612	94.8806	92.9907	85.2955	85.6364	96.5334	92.8803	89.3344	93.9054
	0.07778	81.2549	83.0092	86.0509	87.9744	94.8675	92.9853	85.2121	85.5526	96.5045	92.813	89.2395	93.8525
	0.07814	81.1251	82.8853	85.9528	87.8866	94.8543	92.9798	85.1284	85.4683	96.4752	92.7451	89.1437	93.799
	0.0785	80.9944	82.7604	85.8539	87.7981	94.841	92.9743	85.0442	85.3836	96.4454	92.6766	89.0471	93.7449
	0.07887	80.8629	82.6346	85.7543	87.7088	94.8275	92.9687	84.9597	85.2985	96.415	92.6074	88.9498	93.6901
	0.07923	80.7305	82.5078	85.6539	87.6186	94.8138	92.963	84.8748	85.2129	96.3842	92.5377	88.8516	93.6347
	0.0796	80.5972	82.38	85.5526	87.5276	94.8	92.9572	84.7895	85.127	96.3529	92.4673	88.7525	93.5786
	0.07997	80.463	82.2513	85.4506	87.4358	94.786	92.9514	84.7037	85.0406	96.3211	92.3964	88.6526	93.5218
	0.08033	80.328	82.1215	85.3478	87.3431	94.7719	92.9456	84.6176	84.9538	96.2887	92.3248	88.5519	93.4644
	0.08071	80.192	81.9908	85.2442	87.2496	94.7576	92.9396	84.5311	84.8666	96.2558	92.2526	88.4504	93.4063
	0.08108	80.0552	81.859	85.1398	87.1552	94.7431	92.9336	84.4442	84.7789	96.2224	92.1797	88.348	93.3475
	0.08145	79.9175	81.7263	85.0346	87.06	94.7285	92.9275	84.3569	84.6909	96.1884	92.1062	88.2447	93.288
	0.08183	79.779	81.5925	84.9286	86.9638	94.7137	92.9213	84.2691	84.6024	96.1539	92.0321	88.1406	93.2278
	0.08221	79.6395	81.4578	84.8218	86.8669	94.6987	92.9151	84.181	84.5134	96.1188	91.9573	88.0357	93.1669
	0.08259	79.4991	81.322	84.7141	86.769	94.6836	92.9088	84.0924	84.4241	96.0831	91.8819	87.9298	93.1053
	0.08297	79.3579	81.1852	84.6057	86.6703	94.6682	92.9024	84.0035	84.3343	96.0468	91.8058	87.8231	93.043
	0.08335	79.2157	81.0474	84.4964	86.5706	94.6527	92.8959	83.9141	84.2441	96.01	91.729	87.7155	92.9799
	0.08374	79.0727	80.9086	84.3862	86.4701	94.6371	92.8894	83.8244	84.1534	95.9725	91.6516	87.6071	92.9162
	0.08412	78.9288	80.7687	84.2753	86.3687	94.6212	92.8828	83.7342	84.0623	95.9345	91.5735	87.4977	92.8516
	0.08451	78.7839	80.6278	84.1635	86.2663	94.6052	92.8761	83.6436	83.9708	95.8958	91.4948	87.3875	92.7863
	0.0849	78.6382	80.4859	84.0508	86.1631	94.589	92.8693	83.5526	83.8789	95.8565	91.4154	87.2763	92.7203
	0.0853	78.4915	80.3429	83.9373	86.0589	94.5726	92.8624	83.4611	83.7865	95.8166	91.3352	87.1643	92.6535
	0.08569	78.344	80.1989	83.823	85.9538	94.556	92.8555	83.3693	83.6936	95.776	91.2544	87.0513	92.5859
	0.08609	78.1955	80.0538	83.7078	85.8478	94.5392	92.8485	83.277	83.6004	95.7348	91.1729	86.9375	92.5175
	0.08648	78.0461	79.9077	83.5917	85.7408	94.5222	92.8414	83.1844	83.5066	95.6929	91.0907	86.8227	92.4484
	0.08688	77.8959	79.7605	83.4748	85.6329	94.5051	92.8342	83.0913	83.4125	95.6503	91.0078	86.707	92.3784
	0.08729	77.7447	79.6123	83.357	85.524	94.4877	92.8269	82.9977	83.3179	95.607	90.9242	86.5904	92.3076
	0.08769	77.5926	79.463	83.2384	85.4142	94.4702	92.8195	82.9038	83.2228	95.563	90.8398	86.4729	92.236
	0.08809	77.4396	79.3127	83.1189	85.3034	94.4524	92.8121	82.8094	83.1273	95.5183	90.7548	86.3544	92.1636
	0.0885	77.2857	79.1613	82.9985	85.1917	94.4344	92.8046	82.7146	83.0314	95.4729	90.669	86.235	92.0904
	0.08891	77.1308	79.0088	82.8772	85.079	94.4163	92.7969	82.6194	82.935	95.4268	90.5825	86.1146	92.0163
	0.08932	76.9751	78.8552	82.755	84.9653	94.3979	92.7892	82.5237	82.8382	95.3799	90.4952	85.9934	91.9414
	0.08973	76.8184	78.7006	82.632	84.8506	94.3793	92.7814	82.4277	82.7409	95.3323	90.4073	85.8711	91.8656
	0.09015	76.6609	78.5449	82.508	84.7349	94.3605	92.7735	82.3311	82.6431	95.2839	90.3185	85.7479	91.7889
	0.09056	76.5024	78.3882	82.3832	84.6182	94.3415	92.7655	82.2342	82.5449	95.2347	90.2291	85.6238	91.7114
	0.09098	76.343	78.2303	82.2575	84.5006	94.3222	92.7574	82.1368	82.4463	95.1848	90.1389	85.4987	91.633
	0.0914	76.1826	78.0714	82.1308	84.3819	94.3028	92.7492	82.039	82.3472	95.134	90.0479	85.3726	91.5537
	0.09182	76.0214	77.9113	82.0033	84.2622	94.2831	92.7409	81.9408	82.2476	95.0825	89.9561	85.2455	91.4735
	0.09225	75.8592	77.7502	81.8749	84.1415	94.2632	92.7325	81.8421	82.1476	95.0301	89.8636	85.1175	91.3924
	0.09268	75.6961	77.588	81.7455	84.0198	94.243	92.724	81.743	82.0472	94.9769	89.7703	84.9885	91.3103
	0.0931	75.5321	77.4247	81.6153	83.897	94.2227	92.7154	81.6434	81.9462	94.9228	89.6763	84.8586	91.2274
	0.09353	75.3672	77.2603	81.4841	83.7732	94.2021	92.7067	81.5434	81.8448	94.8679	89.5814	84.7276	91.1435
	0.09397	75.2014	77.0948	81.352	83.6484	94.1812	92.6979	81.443	81.743	94.8121	89.4858	84.5957	91.0587
	0.0944	75.0346	76.9283	81.219	83.5225	94.1602	92.689	81.3421	81.6407	94.7554	89.3893	84.4627	90.9729
	0.09484	74.867	76.7606	81.085	83.3955	94.1389	92.68	81.2408	81.5379	94.6978	89.2921	84.3288	90.8861
	0.09528	74.6984	76.5918	80.9501	83.2676	94.1173	92.6709	81.139	81.4346	94.6393	89.1941	84.1939	90.7984
	0.09571	74.5289	76.4219	80.8143	83.1385	94.0955	92.6617	81.0368	81.3309	94.5799	89.0952	84.0579	90.7097
	0.09616	74.3585	76.2509	80.6776	83.0084	94.0734	92.6523	80.9342	81.2268	94.5196	88.9956	83.921	90.62
	0.0966	74.1871	76.0788	80.5399	82.8772	94.0511	92.6429	80.8311	81.1221	94.4583	88.8951	83.7831	90.5294
	0.09705	74.0149	75.9057	80.4013	82.7449	94.0286	92.6333	80.7275	81.017	94.396	88.7938	83.6441	90.4377
	0.0975	73.8417	75.7314	80.2617	82.6116	94.0058	92.6236	80.6235	80.9114	94.3328	88.6917	83.5041	90.345
	0.09795	73.6676	75.556	80.1212	82.4772	93.9827	92.6139	80.519	80.8054	94.2685	88.5888	83.3631	90.2512
	0.0984	73.4926	75.3794	79.9798	82.3416	93.9593	92.6039	80.4141	80.6989	94.2033	88.485	83.2211	90.1565
	0.09885	73.3168	75.2018	79.8374	82.205	93.9357	92.5939	80.3088	80.5919	94.137	88.3803	83.0781	90.0607
	0.09931	73.1399	75.0231	79.694	82.0673	93.9118	92.5838	80.203	80.4844	94.0697	88.2748	82.934	89.9638
	0.09977	72.9622	74.8433	79.5497	81.9284	93.8877	92.5735	80.0967	80.3765	94.0014	88.1685	82.7889	89.8659
	0.10023	72.7836	74.6623	79.4044	81.7885	93.8633	92.5631	79.99	80.2681	93.932	88.0613	82.6428	89.7669
	0.10069	72.6041	74.4803	79.2582	81.6474	93.8385	92.5526	79.8828	80.1592	93.8615	87.9533	82.4956	89.6668
	0.10116	72.4237	74.2971	79.111	81.5053	93.8136	92.542	79.7752	80.0498	93.7899	87.8444	82.3474	89.5657
	0.10163	72.2423	74.1128	78.9629	81.362	93.7883	92.5312	79.6671	79.94	93.7172	87.7346	82.1982	89.4634
	0.1021	72.0601	73.9275	78.8138	81.2175	93.7627	92.5203	79.5585	79.8297	93.6434	87.6239	82.0479	89.3601
	0.10257	71.877	73.741	78.6637	81.0719	93.7369	92.5093	79.4495	79.7189	93.5685	87.5123	81.8965	89.2556
	0.10304	71.693	73.5534	78.5126	80.9252	93.7107	92.4981	79.3401	79.6076	93.4924	87.3999	81.7442	89.15
	0.10352	71.508	73.3647	78.3606	80.7774	93.6843	92.4868	79.2301	79.4959	93.4151	87.2866	81.5907	89.0432
	0.104	71.3222	73.1749	78.2076	80.6284	93.6575	92.4754	79.1197	79.3837	93.3366	87.1723	81.4362	88.9353
	0.10448	71.1355	72.984	78.0537	80.4782	93.6305	92.4638	79.0089	79.2709	93.2569	87.0572	81.2807	88.8263
	0.10496	70.948	72.792	77.8987	80.3269	93.6031	92.4521	78.8975	79.1578	93.1761	86.9412	81.1241	88.7161
	0.10544	70.7595	72.5989	77.7428	80.1745	93.5754	92.4403	78.7858	79.0441	93.0939	86.8242	80.9665	88.6047
	0.10593	70.5702	72.4047	77.5859	80.0209	93.5474	92.4283	78.6735	78.9299	93.0106	86.7064	80.8077	88.4921
	0.10642	70.3799	72.2094	77.428	79.8661	93.5191	92.4161	78.5608	78.8153	92.9259	86.5876	80.648	88.3784
	0.10691	70.1888	72.013	77.2692	79.7101	93.4905	92.4039	78.4476	78.7002	92.84	86.4679	80.4871	88.2634
	0.10741	69.9969	71.8156	77.1093	79.553	93.4615	92.3914	78.3339	78.5845	92.7528	86.3473	80.3252	88.1473
	0.1079	69.804	71.617	76.9485	79.3947	93.4323	92.3789	78.2198	78.4684	92.6642	86.2257	80.1623	88.0299
	0.1084	69.6103	71.4173	76.7867	79.2352	93.4026	92.3662	78.1052	78.3519	92.5744	86.1032	79.9982	87.9113
	0.1089	69.4158	71.2166	76.6239	79.0745	93.3727	92.3533	77.9901	78.2348	92.4831	85.9798	79.8332	87.7914
	0.10941	69.2203	71.0147	76.4602	78.9127	93.3424	92.3402	77.8746	78.1172	92.3905	85.8554	79.667	87.6703
	0.10991	69.0241	70.8118	76.2954	78.7496	93.3117	92.3271	77.7585	77.9992	92.2965	85.73	79.4997	87.5479
	0.11042	68.8269	70.6078	76.1297	78.5854	93.2808	92.3137	77.6421	77.8806	92.2011	85.6037	79.3314	87.4243
	0.11093	68.629	70.4027	75.963	78.42	93.2494	92.3002	77.5251	77.7616	92.1043	85.4764	79.1621	87.2994
	0.11144	68.4301	70.1966	75.7952	78.2533	93.2177	92.2866	77.4076	77.6421	92.006	85.3482	78.9916	87.1732
	0.11196	68.2305	69.9894	75.6265	78.0855	93.1857	92.2727	77.2897	77.5221	91.9063	85.219	78.8201	87.0457
	0.11247	68.03	69.7811	75.4569	77.9165	93.1532	92.2587	77.1713	77.4016	91.8051	85.0888	78.6475	86.9169
	0.11299	67.8287	69.5717	75.2862	77.7462	93.1205	92.2446	77.0525	77.2806	91.7024	84.9577	78.4739	86.7868
	0.11352	67.6265	69.3613	75.1145	77.5748	93.0873	92.2302	76.9331	77.1591	91.5982	84.8256	78.2991	86.6554
	0.11404	67.4235	69.1499	74.9419	77.4021	93.0538	92.2157	76.8133	77.0372	91.4925	84.6924	78.1233	86.5226
	0.11457	67.2198	68.9374	74.7682	77.2283	93.0198	92.2011	76.693	76.9147	91.3852	84.5583	77.9464	86.3885
	0.1151	67.0152	68.7238	74.5936	77.0532	92.9855	92.1862	76.5722	76.7917	91.2763	84.4232	77.7685	86.2531
	0.11563	66.8098	68.5092	74.418	76.8769	92.9509	92.1712	76.4509	76.6683	91.1658	84.2871	77.5895	86.1163
	0.11616	66.6036	68.2936	74.2414	76.6994	92.9158	92.156	76.3292	76.5443	91.0537	84.15	77.4094	85.9781
	0.1167	66.3966	68.077	74.0638	76.5207	92.8803	92.1406	76.207	76.4199	90.9401	84.0119	77.2283	85.8385
	0.11724	66.1888	67.8593	73.8853	76.3407	92.8444	92.125	76.0843	76.295	90.8247	83.8728	77.046	85.6976
	0.11778	65.9802	67.6406	73.7057	76.1596	92.8081	92.1092	75.9611	76.1696	90.7077	83.7326	76.8627	85.5553
	0.11832	65.7708	67.4209	73.5252	75.9772	92.7715	92.0933	75.8374	76.0436	90.589	83.5915	76.6784	85.4115
	0.11887	65.5607	67.2001	73.3437	75.7936	92.7343	92.0771	75.7133	75.9172	90.4686	83.4493	76.493	85.2664
	0.11942	65.3498	66.9784	73.1612	75.6088	92.6968	92.0608	75.5886	75.7903	90.3465	83.3061	76.3065	85.1198
	0.11997	65.1381	66.7557	72.9778	75.4227	92.6589	92.0442	75.4635	75.6629	90.2226	83.1619	76.1189	84.9719
	0.12053	64.9257	66.5319	72.7933	75.2354	92.6205	92.0275	75.3379	75.535	90.0969	83.0166	75.9303	84.8225
	0.12108	64.7125	66.3072	72.6079	75.0469	92.5817	92.0106	75.2118	75.4066	89.9695	82.8703	75.7407	84.6716
	0.12164	64.4986	66.0816	72.4215	74.8572	92.5425	91.9934	75.0852	75.2777	89.8403	82.7229	75.55	84.5193
	0.12221	64.2839	65.8549	72.2342	74.6663	92.5028	91.9761	74.9582	75.1483	89.7092	82.5746	75.3582	84.3655
	0.12277	64.0685	65.6273	72.0458	74.4741	92.4626	91.9585	74.8306	75.0184	89.5764	82.4251	75.1654	84.2103
	0.12334	63.8524	65.3987	71.8565	74.2807	92.4221	91.9408	74.7026	74.888	89.4416	82.2746	74.9715	84.0536
	0.12391	63.6356	65.1691	71.6663	74.0861	92.381	91.9228	74.5741	74.7572	89.305	82.1231	74.7766	83.8954
	0.12448	63.418	64.9387	71.4751	73.8903	92.3395	91.9046	74.4451	74.6258	89.1664	81.9705	74.5806	83.7357
	0.12505	63.1998	64.7072	71.2829	73.6932	92.2975	91.8862	74.3156	74.4939	89.0259	81.8169	74.3836	83.5745
	0.12563	62.9808	64.4749	71.0897	73.4949	92.2551	91.8676	74.1856	74.3615	88.8835	81.6621	74.1856	83.4118
	0.12621	62.7612	64.2416	70.8956	73.2954	92.2122	91.8487	74.0551	74.2287	88.7391	81.5064	73.9865	83.2476
	0.12679	62.5408	64.0074	70.7006	73.0947	92.1688	91.8296	73.9242	74.0953	88.5928	81.3495	73.7864	83.0819
	0.12738	62.3198	63.7724	70.5046	72.8928	92.1249	91.8103	73.7927	73.9614	88.4444	81.1916	73.5852	82.9147
	0.12797	62.0982	63.5364	70.3076	72.6896	92.0805	91.7908	73.6608	73.8271	88.294	81.0326	73.3831	82.7459
	0.12856	61.8758	63.2995	70.1098	72.4853	92.0357	91.771	73.5284	73.6922	88.1416	80.8725	73.1799	82.5756
	0.12915	61.6528	63.0618	69.9109	72.2797	91.9903	91.751	73.3955	73.5569	87.9871	80.7114	72.9757	82.4037
	0.12975	61.4292	62.8231	69.7112	72.073	91.9444	91.7307	73.2621	73.421	87.8305	80.5492	72.7705	82.2303
	0.13035	61.2049	62.5837	69.5105	71.865	91.898	91.7102	73.1282	73.2847	87.6718	80.3859	72.5643	82.0553
	0.13095	60.98	62.3433	69.3089	71.6558	91.8511	91.6895	72.9938	73.1479	87.511	80.2215	72.3571	81.8788
	0.13156	60.7545	62.1021	69.1063	71.4454	91.8037	91.6685	72.859	73.0105	87.3481	80.056	72.1488	81.7007
	0.13217	60.5284	61.8601	68.9029	71.2339	91.7557	91.6472	72.7236	72.8727	87.1829	79.8894	71.9396	81.521
	0.13278	60.3016	61.6173	68.6985	71.0211	91.7073	91.6257	72.5878	72.7344	87.0156	79.7217	71.7294	81.3398
	0.13339	60.0743	61.3736	68.4932	70.8071	91.6582	91.604	72.4515	72.5956	86.8461	79.553	71.5182	81.1569
	0.13401	59.8464	61.1292	68.287	70.592	91.6086	91.5819	72.3147	72.4562	86.6744	79.3831	71.3061	80.9725
	0.13463	59.6178	60.8839	68.0799	70.3757	91.5585	91.5597	72.1774	72.3164	86.5004	79.2122	71.0929	80.7865
	0.13525	59.3888	60.6379	67.8719	70.1582	91.5078	91.5371	72.0396	72.1761	86.3242	79.0402	70.8788	80.5989
	0.13587	59.1591	60.3911	67.663	69.9395	91.4566	91.5143	71.9013	72.0354	86.1457	78.867	70.6638	80.4096
	0.1365	58.9289	60.1436	67.4532	69.7197	91.4048	91.4912	71.7625	71.8941	85.9648	78.6928	70.4477	80.2188
	0.13713	58.6982	59.8953	67.2425	69.4987	91.3524	91.4678	71.6233	71.7523	85.7817	78.5174	70.2308	80.0263
	0.13777	58.4669	59.6462	67.031	69.2765	91.2994	91.4441	71.4835	71.61	85.5962	78.341	70.0128	79.8323
	0.1384	58.2351	59.3964	66.8185	69.0532	91.2459	91.4202	71.3433	71.4672	85.4084	78.1634	69.794	79.6366
	0.13904	58.0028	59.1459	66.6053	68.8287	91.1917	91.396	71.2026	71.324	85.2182	77.9848	69.5742	79.4393
	0.13969	57.77	58.8947	66.3911	68.6031	91.137	91.3714	71.0614	71.1803	85.0256	77.805	69.3535	79.2403
	0.14033	57.5367	58.6428	66.1761	68.3764	91.0816	91.3466	70.9197	71.036	84.8305	77.6242	69.1318	79.0398
	0.14098	57.3029	58.3903	65.9602	68.1485	91.0256	91.3215	70.7776	70.8913	84.6331	77.4422	68.9093	78.8376
	0.14163	57.0686	58.137	65.7435	67.9195	90.9691	91.2961	70.6349	70.7461	84.4332	77.2591	68.6858	78.6337
	0.14228	56.8339	57.8831	65.526	67.6894	90.9119	91.2704	70.4918	70.6004	84.2308	77.0749	68.4615	78.4282
	0.14294	56.5987	57.6286	65.3077	67.4581	90.854	91.2443	70.3482	70.4542	84.026	76.8896	68.2363	78.2211
	0.1436	56.363	57.3734	65.0885	67.2258	90.7956	91.218	70.2041	70.3075	83.8186	76.7032	68.0101	78.0124
	0.14426	56.1269	57.1176	64.8684	66.9923	90.7365	91.1913	70.0595	70.1604	83.6088	76.5157	67.7831	77.802
	0.14493	55.8904	56.8612	64.6476	66.7578	90.6767	91.1644	69.9144	70.0127	83.3964	76.3271	67.5553	77.5899
	0.1456	55.6535	56.6042	64.426	66.5222	90.6163	91.137	69.7689	69.8646	83.1814	76.1374	67.3266	77.3763
	0.14627	55.4161	56.3466	64.2036	66.2855	90.5552	91.1094	69.6228	69.716	82.9639	75.9466	67.097	77.1609
	0.14695	55.1784	56.0884	63.9804	66.0477	90.4935	91.0814	69.4763	69.5669	82.7438	75.7547	66.8666	76.944
	0.14763	54.9403	55.8297	63.7564	65.8089	90.4311	91.0531	69.3293	69.4173	82.5211	75.5616	66.6354	76.7254
	0.14831	54.7018	55.5705	63.5316	65.569	90.368	91.0245	69.1819	69.2672	82.2958	75.3675	66.4033	76.5051
	0.14899	54.4629	55.3107	63.3061	65.3281	90.3042	90.9955	69.0339	69.1167	82.0678	75.1723	66.1704	76.2832
	0.14969	54.2237	55.0504	63.0798	65.0861	90.2397	90.9662	68.8855	68.9657	81.8373	74.9759	65.9368	76.0597
	0.15038	53.9842	54.7896	62.8527	64.8431	90.1745	90.9365	68.7366	68.8141	81.604	74.7785	65.7023	75.8345
	0.15107	53.7443	54.5283	62.6249	64.5991	90.1086	90.9064	68.5872	68.6622	81.3681	74.58	65.467	75.6077
	0.15177	53.504	54.2666	62.3964	64.3541	90.042	90.876	68.4373	68.5097	81.1295	74.3803	65.231	75.3792
	0.15247	53.2635	54.0044	62.1671	64.1081	89.9747	90.8453	68.287	68.3568	80.8883	74.1796	64.9941	75.1491
	0.15318	53.0227	53.7417	61.9372	63.8611	89.9066	90.8141	68.1362	68.2034	80.6443	73.9778	64.7566	74.9174
	0.15388	52.7816	53.4786	61.7065	63.6131	89.8378	90.7826	67.9849	68.0495	80.3976	73.7749	64.5183	74.684
	0.15459	52.5402	53.2151	61.4751	63.3642	89.7683	90.7507	67.8331	67.8951	80.1481	73.5709	64.2792	74.4491
	0.15531	52.2985	52.9512	61.243	63.1143	89.698	90.7184	67.6809	67.7403	79.8959	73.3658	64.0394	74.2125
	0.15602	52.0566	52.6869	61.0102	62.8634	89.6269	90.6857	67.5282	67.585	79.641	73.1597	63.7989	73.9742
	0.15675	51.8145	52.4222	60.7768	62.6116	89.5551	90.6527	67.3751	67.4293	79.3833	72.9524	63.5577	73.7344
	0.15747	51.5721	52.1572	60.5427	62.3589	89.4825	90.6192	67.2214	67.273	79.1228	72.7441	63.3158	73.493
	0.1582	51.3295	51.8919	60.3079	62.1053	89.4092	90.5854	67.0673	67.1163	78.8596	72.5347	63.0732	73.2499
	0.15893	51.0866	51.6262	60.0725	61.8507	89.335	90.5511	66.9128	66.9592	78.5935	72.3242	62.8299	73.0053
	0.15966	50.8436	51.3602	59.8365	61.5953	89.2601	90.5164	66.7577	66.8016	78.3247	72.1127	62.586	72.759
	0.1604	50.6004	51.0939	59.5998	61.339	89.1843	90.4813	66.6022	66.6435	78.0531	71.9001	62.3414	72.5112
	0.16114	50.357	50.8273	59.3625	61.0818	89.1077	90.4458	66.4463	66.4849	77.7786	71.6865	62.0961	72.2618
	0.16189	50.1135	50.5604	59.1246	60.8238	89.0304	90.4098	66.2899	66.3259	77.5013	71.4718	61.8503	72.0108
	0.16263	49.8698	50.2933	58.8861	60.5649	88.9522	90.3735	66.133	66.1664	77.2212	71.256	61.6038	71.7583
	0.16338	49.626	50.026	58.647	60.3052	88.8731	90.3366	65.9757	66.0065	76.9383	71.0392	61.3567	71.5041
	0.16414	49.382	49.7584	58.4074	60.0447	88.7932	90.2994	65.8179	65.8461	76.6526	70.8213	61.109	71.2485
	0.1649	49.1379	49.4907	58.1671	59.7834	88.7125	90.2617	65.6596	65.6853	76.364	70.6025	60.8607	70.9913
	0.16566	48.8937	49.2227	57.9263	59.5213	88.6309	90.2235	65.5009	65.524	76.0726	70.3825	60.6119	70.7326
	0.16643	48.6494	48.9546	57.685	59.2584	88.5485	90.1849	65.3418	65.3623	75.7783	70.1616	60.3625	70.4723
	0.16719	48.4051	48.6863	57.4431	58.9947	88.4651	90.1458	65.1822	65.2001	75.4812	69.9396	60.1125	70.2105
	0.16797	48.1606	48.4179	57.2007	58.7303	88.3809	90.1062	65.0221	65.0375	75.1812	69.7166	59.862	69.9472
	0.16874	47.9161	48.1493	56.9578	58.4652	88.2958	90.0662	64.8616	64.8744	74.8784	69.4926	59.611	69.6825
	0.16952	47.6716	47.8806	56.7144	58.1993	88.2099	90.0257	64.7006	64.7109	74.5728	69.2676	59.3595	69.4162
	0.17031	47.427	47.6119	56.4705	57.9327	88.123	89.9847	64.5392	64.5469	74.2643	69.0416	59.1075	69.1485
	0.17109	47.1824	47.343	56.2261	57.6654	88.0352	89.9432	64.3774	64.3825	73.953	68.8146	58.855	68.8793
	0.17189	46.9378	47.0741	55.9813	57.3975	87.9464	89.9012	64.2151	64.2176	73.6389	68.5866	58.602	68.6087
	0.17268	46.6932	46.8052	55.736	57.1289	87.8568	89.8587	64.0524	64.0524	73.3219	68.3576	58.3486	68.3366
	0.17348	46.4486	46.5362	55.4902	56.8596	87.7662	89.8157	63.8892	63.8866	73.0021	68.1276	58.0947	68.0631
	0.17428	46.2041	46.2672	55.244	56.5897	87.6746	89.7722	63.7256	63.7205	72.6795	67.8967	57.8404	67.7882
	0.17508	45.9595	45.9982	54.9974	56.3192	87.5822	89.7281	63.5616	63.5539	72.3541	67.6648	57.5857	67.5119
	0.17589	45.7151	45.7292	54.7504	56.0481	87.4887	89.6835	63.3971	63.3869	72.0259	67.432	57.3305	67.2342
	0.17671	45.4706	45.4602	54.5029	55.7764	87.3943	89.6384	63.2322	63.2194	71.6948	67.1982	57.075	66.9551
	0.17752	45.2263	45.1913	54.2551	55.5041	87.2989	89.5928	63.0669	63.0516	71.361	66.9634	56.8191	66.6747
	0.17834	44.982	44.9225	54.007	55.2313	87.2025	89.5466	62.9012	62.8833	71.0244	66.7278	56.5628	66.3929
	0.17916	44.7379	44.6537	53.7584	54.9579	87.1051	89.4998	62.735	62.7146	70.6851	66.4912	56.3062	66.1099
	0.17999	44.4938	44.385	53.5095	54.684	87.0067	89.4525	62.5684	62.5455	70.343	66.2537	56.0492	65.8255
	0.18083	44.2499	44.1165	53.2603	54.4096	86.9074	89.4046	62.4014	62.3759	69.9981	66.0153	55.7919	65.5398
	0.18166	44.006	43.848	53.0107	54.1347	86.8069	89.3561	62.2339	62.2059	69.6506	65.7759	55.5343	65.2528
	0.1825	43.7624	43.5797	52.7608	53.8594	86.7055	89.3071	62.0661	62.0356	69.3003	65.5357	55.2764	64.9646
	0.18334	43.5188	43.3116	52.5107	53.5836	86.603	89.2575	61.8978	61.8648	68.9473	65.2947	55.0182	64.6752
	0.18419	43.2755	43.0436	52.2602	53.3073	86.4995	89.2072	61.7291	61.6936	68.5916	65.0527	54.7598	64.3845
	0.18504	43.0323	42.7759	52.0095	53.0306	86.3949	89.1564	61.56	61.522	68.2333	64.8099	54.501	64.0926
	0.1859	42.7893	42.5083	51.7585	52.7535	86.2893	89.105	61.3905	61.35	67.8724	64.5662	54.2421	63.7995
	0.18675	42.5466	42.2409	51.5072	52.476	86.1826	89.0529	61.2206	61.1776	67.5088	64.3216	53.9829	63.5053
	0.18762	42.304	41.9738	51.2557	52.1982	86.0748	89.0002	61.0503	61.0048	67.1427	64.0763	53.7235	63.2099
	0.18849	42.0617	41.707	51.004	51.92	85.9659	88.9469	60.8795	60.8316	66.7739	63.8301	53.4639	62.9134
	0.18936	41.8195	41.4404	50.7521	51.6414	85.8559	88.8929	60.7084	60.6579	66.4026	63.5831	53.2041	62.6158
	0.19023	41.5777	41.1741	50.5	51.3625	85.7448	88.8383	60.5369	60.484	66.0288	63.3352	52.9442	62.3171
	0.19111	41.3361	40.9081	50.2477	51.0834	85.6326	88.7831	60.365	60.3096	65.6525	63.0866	52.6841	62.0173
	0.19199	41.0947	40.6424	49.9952	50.8039	85.5193	88.7271	60.1927	60.1348	65.2737	62.8372	52.4239	61.7165
	0.19288	40.8537	40.377	49.7426	50.5242	85.4049	88.6705	60.02	59.9597	64.8925	62.587	52.1635	61.4147
	0.19377	40.6129	40.112	49.4898	50.2442	85.2893	88.6133	59.8469	59.7841	64.5088	62.3361	51.903	61.1118
	0.19467	40.3725	39.8473	49.2369	49.964	85.1725	88.5553	59.6735	59.6082	64.1228	62.0844	51.6424	60.808
	0.19556	40.1323	39.583	48.9838	49.6836	85.0546	88.4967	59.4996	59.4319	63.7344	61.832	51.3817	60.5032
	0.19647	39.8925	39.3191	48.7307	49.403	84.9355	88.4373	59.3254	59.2552	63.3437	61.5788	51.121	60.1975
	0.19738	39.653	39.0556	48.4775	49.1222	84.8153	88.3772	59.1508	59.0782	62.9507	61.3249	50.8602	59.8909
	0.19829	39.4139	38.7925	48.2242	48.8413	84.6939	88.3165	58.9759	58.9008	62.5555	61.0703	50.5994	59.5834
	0.1992	39.1751	38.5298	47.9708	48.5602	84.5713	88.2549	58.8005	58.723	62.158	60.815	50.3385	59.275
	0.20012	38.9367	38.2676	47.7173	48.279	84.4474	88.1927	58.6248	58.5449	61.7584	60.5591	50.0776	58.9658
	0.20105	38.6986	38.0059	47.4639	47.9977	84.3224	88.1297	58.4487	58.3664	61.3566	60.3024	49.8168	58.6557
	0.20198	38.461	37.7446	47.2104	47.7163	84.1962	88.066	58.2723	58.1875	60.9527	60.0451	49.5559	58.3449
	0.20291	38.2237	37.4838	46.9568	47.4349	84.0687	88.0014	58.0955	58.0083	60.5468	59.7872	49.2951	58.0333
	0.20385	37.9869	37.2235	46.7033	47.1534	83.94	87.9362	57.9184	57.8287	60.1389	59.5286	49.0343	57.721
	0.20479	37.7505	36.9637	46.4498	46.8718	83.81	87.8701	57.7409	57.6488	59.7289	59.2694	48.7736	57.4079
	0.20574	37.5145	36.7045	46.1964	46.5903	83.6788	87.8033	57.563	57.4686	59.3171	59.0096	48.5129	57.0942
	0.20669	37.279	36.4458	45.9429	46.3087	83.5463	87.7356	57.3848	57.2879	58.9034	58.7492	48.2524	56.7798
	0.20764	37.0439	36.1876	45.6895	46.0272	83.4126	87.6671	57.2062	57.107	58.4878	58.4882	47.9919	56.4648
	0.2086	36.8093	35.9301	45.4362	45.7457	83.2776	87.5979	57.0274	56.9257	58.0704	58.2266	47.7316	56.1491
	0.20957	36.5751	35.6731	45.183	45.4643	83.1413	87.5278	56.8481	56.7441	57.6513	57.9645	47.4714	55.8329
	0.21053	36.3415	35.4167	44.9299	45.183	83.0037	87.4568	56.6686	56.5621	57.2306	57.7019	47.2113	55.5161
	0.21151	36.1083	35.1609	44.6768	44.9018	82.8648	87.385	56.4887	56.3799	56.8081	57.4387	46.9514	55.1988
	0.21249	35.8756	34.9058	44.4239	44.6207	82.7246	87.3124	56.3085	56.1973	56.3841	57.175	46.6917	54.8809
	0.21347	35.6435	34.6512	44.1712	44.3397	82.583	87.2389	56.1279	56.0143	55.9586	56.9109	46.4322	54.5626
	0.21445	35.4118	34.3974	43.9185	44.0588	82.4402	87.1645	55.947	55.8311	55.5316	56.6462	46.1728	54.2439
	0.21544	35.1807	34.1442	43.6661	43.7782	82.296	87.0892	55.7659	55.6475	55.1032	56.381	45.9137	53.9247
	0.21644	34.9501	33.8916	43.4138	43.4977	82.1504	87.0131	55.5844	55.4636	54.6734	56.1155	45.6548	53.6051
	0.21744	34.7201	33.6398	43.1616	43.2175	82.0036	86.936	55.4025	55.2795	54.2423	55.8494	45.3962	53.2852
	0.21844	34.4907	33.3886	42.9097	42.9374	81.8553	86.858	55.2204	55.095	53.8099	55.583	45.1378	52.9649
	0.21945	34.2618	33.1382	42.658	42.6576	81.7057	86.7791	55.038	54.9102	53.3764	55.3161	44.8796	52.6444
	0.22047	34.0334	32.8885	42.4066	42.3781	81.5547	86.6992	54.8552	54.7251	52.9417	55.0488	44.6218	52.3235
	0.22149	33.8057	32.6395	42.1553	42.0989	81.4023	86.6184	54.6722	54.5397	52.506	54.7812	44.3643	52.0024
	0.22251	33.5786	32.3912	41.9044	41.8199	81.2485	86.5366	54.4889	54.354	52.0692	54.5131	44.107	51.6811
	0.22354	33.352	32.1437	41.6536	41.5413	81.0934	86.4539	54.3053	54.168	51.6316	54.2448	43.8501	51.3596
	0.22457	33.1261	31.897	41.4032	41.263	80.9368	86.3702	54.1214	53.9818	51.193	53.9761	43.5936	51.0379
	0.22561	32.9008	31.6511	41.153	40.985	80.7788	86.2855	53.9372	53.7952	50.7537	53.7071	43.3373	50.7161
	0.22665	32.6761	31.4059	40.9032	40.7074	80.6194	86.1997	53.7527	53.6084	50.3136	53.4377	43.0815	50.3941
	0.2277	32.4521	31.1615	40.6537	40.4302	80.4585	86.113	53.5679	53.4213	49.8728	53.1681	42.826	50.0721
	0.22875	32.2287	30.918	40.4044	40.1534	80.2963	86.0252	53.3829	53.2339	49.4314	52.8982	42.571	49.7501
	0.22981	32.006	30.6753	40.1556	39.877	80.1325	85.9364	53.1976	53.0463	48.9895	52.6281	42.3163	49.428
	0.23087	31.7839	30.4333	39.9071	39.6011	79.9674	85.8466	53.0121	52.8584	48.547	52.3577	42.062	49.1059
	0.23194	31.5625	30.1923	39.6589	39.3256	79.8007	85.7557	52.8263	52.6702	48.1042	52.0871	41.8082	48.7839
	0.23301	31.3418	29.9521	39.4112	39.0506	79.6327	85.6637	52.6402	52.4818	47.6611	51.8162	41.5548	48.4619
	0.23408	31.1217	29.7127	39.1638	38.776	79.4631	85.5706	52.4538	52.2931	47.2177	51.5452	41.3019	48.1401
	0.23516	30.9023	29.4742	38.9168	38.502	79.292	85.4764	52.2672	52.1042	46.7741	51.274	41.0494	47.8183
	0.23625	30.6837	29.2366	38.6702	38.2285	79.1195	85.3812	52.0804	51.915	46.3303	51.0027	40.7974	47.4968
	0.23734	30.4657	28.9999	38.4241	37.9555	78.9455	85.2848	51.8933	51.7256	45.8866	50.7311	40.5459	47.1754
	0.23844	30.2485	28.764	38.1784	37.6831	78.77	85.1872	51.706	51.536	45.4428	50.4595	40.2949	46.8542
	0.23954	30.032	28.5291	37.9331	37.4112	78.593	85.0885	51.5185	51.3461	44.9991	50.1878	40.0445	46.5332
	0.24065	29.8162	28.2951	37.6883	37.1399	78.4144	84.9887	51.3307	51.1559	44.5556	49.9159	39.7945	46.2125
	0.24176	29.6011	28.062	37.444	36.8693	78.2344	84.8876	51.1427	50.9656	44.1124	49.644	39.5451	45.8922
	0.24288	29.3868	27.8298	37.2002	36.5992	78.0528	84.7854	50.9544	50.775	43.6694	49.372	39.2963	45.5721
	0.244	29.1732	27.5986	36.9569	36.3298	77.8697	84.682	50.766	50.5842	43.2269	49.1	39.048	45.2524
	0.24513	28.9604	27.3683	36.714	36.061	77.6851	84.5774	50.5773	50.3932	42.7848	48.8279	38.8002	44.9331
	0.24626	28.7483	27.139	36.4717	35.7928	77.499	84.4716	50.3884	50.202	42.3432	48.5558	38.5531	44.6142
	0.24739	28.537	26.9106	36.2299	35.5254	77.3113	84.3645	50.1993	50.0105	41.9022	48.2837	38.3066	44.2957
	0.24854	28.3265	26.6832	35.9887	35.2586	77.122	84.2561	50.01	49.8189	41.4619	48.0117	38.0607	43.9777
	0.24969	28.1168	26.4568	35.748	34.9926	76.9312	84.1465	49.8205	49.627	41.0224	47.7396	37.8153	43.6602
	0.25084	27.9078	26.2313	35.5079	34.7273	76.7389	84.0356	49.6308	49.435	40.5837	47.4676	37.5707	43.3432
	0.252	27.6997	26.0068	35.2683	34.4627	76.5449	83.9235	49.441	49.2428	40.1459	47.1957	37.3266	43.0268
	0.25316	27.4923	25.7834	35.0294	34.1988	76.3495	83.81	49.2509	49.0503	39.709	46.9239	37.0832	42.7109
	0.25434	27.2857	25.5609	34.791	33.9357	76.1524	83.6952	49.0606	48.8577	39.2732	46.6522	36.8405	42.3957
	0.25551	27.08	25.3394	34.5532	33.6734	75.9538	83.579	48.8702	48.6649	38.8385	46.3805	36.5984	42.081
	0.25669	26.875	25.119	34.3161	33.4119	75.7536	83.4615	48.6796	48.4719	38.405	46.1091	36.3571	41.7671
	0.25788	26.6709	24.8995	34.0795	33.1512	75.5518	83.3427	48.4888	48.2788	37.9727	45.8377	36.1164	41.4538
	0.25907	26.4675	24.6811	33.8436	32.8912	75.3484	83.2224	48.2979	48.0855	37.5417	45.5666	35.8764	41.1412
	0.26027	26.2651	24.4638	33.6084	32.6322	75.1434	83.1008	48.1068	47.892	37.1122	45.2956	35.6371	40.8294
	0.26147	26.0634	24.2474	33.3738	32.3739	74.9369	82.9778	47.9155	47.6984	36.6841	45.0248	35.3986	40.5183
	0.26268	25.8626	24.0321	33.1398	32.1165	74.7288	82.8534	47.7241	47.5046	36.2575	44.7542	35.1608	40.208
	0.26389	25.6626	23.8178	32.9066	31.86	74.519	82.7275	47.5325	47.3106	35.8325	44.4839	34.9237	39.8985
	0.26511	25.4634	23.6046	32.674	31.6044	74.3077	82.6001	47.3408	47.1165	35.4092	44.2138	34.6874	39.5898
	0.26634	25.2652	23.3925	32.4421	31.3496	74.0947	82.4713	47.149	46.9223	34.9876	43.944	34.4518	39.282
	0.26757	25.0677	23.1814	32.2109	31.0958	73.8802	82.3411	46.957	46.7279	34.5678	43.6744	34.217	38.9751
	0.2688	24.8711	22.9714	31.9805	30.8428	73.664	82.2093	46.7649	46.5334	34.1498	43.4052	33.983	38.6691
	0.27004	24.6754	22.7624	31.7507	30.5908	73.4463	82.076	46.5726	46.3387	33.7338	43.1362	33.7497	38.364
	0.27129	24.4806	22.5545	31.5217	30.3398	73.2269	81.9412	46.3803	46.1439	33.3197	42.8676	33.5173	38.0599
	0.27255	24.2866	22.3477	31.2934	30.0896	73.006	81.8049	46.1878	45.949	32.9077	42.5993	33.2856	37.7568
	0.2738	24.0935	22.1419	31.0659	29.8405	72.7834	81.667	45.9952	45.754	32.4977	42.3314	33.0548	37.4546
	0.27507	23.9012	21.9373	30.8391	29.5923	72.5592	81.5275	45.8025	45.5589	32.09	42.0638	32.8247	37.1535
	0.27634	23.7099	21.7337	30.6131	29.345	72.3334	81.3864	45.6097	45.3636	31.6844	41.7967	32.5955	36.8534
	0.27761	23.5194	21.5312	30.3878	29.0988	72.106	81.2438	45.4167	45.1683	31.2811	41.5299	32.3672	36.5544
	0.2789	23.3298	21.3298	30.1633	28.8536	71.877	81.0995	45.2237	44.9728	30.8801	41.2636	32.1396	36.2565
	0.28019	23.1411	21.1295	29.9396	28.6093	71.6463	80.9536	45.0306	44.7772	30.4815	40.9977	31.913	35.9596
	0.28148	22.9533	20.9303	29.7167	28.3661	71.4141	80.8061	44.8374	44.5816	30.0853	40.7322	31.6871	35.6639
	0.28278	22.7664	20.7322	29.4946	28.1239	71.1803	80.6569	44.6442	44.3858	29.6916	40.4672	31.4622	35.3694
	0.28409	22.5803	20.5352	29.2733	27.8828	70.9448	80.506	44.4508	44.19	29.3004	40.2027	31.2381	35.076
	0.2854	22.3952	20.3394	29.0528	27.6427	70.7078	80.3534	44.2574	43.9941	28.9117	39.9387	31.0149	34.7838
	0.28672	22.211	20.1446	28.8332	27.4036	70.4691	80.1991	44.0639	43.7981	28.5257	39.6752	30.7925	34.4928
	0.28804	22.0277	19.9509	28.6144	27.1656	70.2289	80.0431	43.8703	43.6021	28.1424	39.4122	30.5711	34.203
	0.28937	21.8453	19.7583	28.3964	26.9287	69.987	79.8853	43.6767	43.4059	27.7617	39.1498	30.3505	33.9145
	0.29071	21.6637	19.5669	28.1792	26.6929	69.7436	79.7258	43.483	43.2098	27.3838	38.8879	30.1309	33.6272
	0.29206	21.4832	19.3765	27.9629	26.4581	69.4985	79.5646	43.2893	43.0135	27.0087	38.6265	29.9121	33.3412
	0.29341	21.3035	19.1873	27.7475	26.2244	69.2519	79.4015	43.0955	42.8172	26.6364	38.3658	29.6943	33.0565
	0.29476	21.1247	18.9991	27.5329	25.9919	69.0037	79.2366	42.9017	42.6208	26.267	38.1056	29.4774	32.7731
	0.29612	20.9468	18.8121	27.3192	25.7604	68.7539	79.07	42.7079	42.4244	25.9005	37.8461	29.2614	32.4911
	0.29749	20.7699	18.6262	27.1063	25.5301	68.5025	78.9014	42.514	42.228	25.5369	37.5872	29.0463	32.2103
	0.29887	20.5939	18.4415	26.8944	25.3008	68.2496	78.7311	42.3201	42.0315	25.1762	37.3289	28.8322	31.931
	0.30025	20.4188	18.2578	26.6833	25.0727	67.9951	78.5589	42.1261	41.835	24.8186	37.0712	28.619	31.653
	0.30163	20.2446	18.0753	26.4731	24.8458	67.739	78.3848	41.9321	41.6385	24.4639	36.8142	28.4068	31.3764
	0.30303	20.0713	17.8939	26.2638	24.6199	67.4814	78.2088	41.7382	41.4419	24.1124	36.5579	28.1955	31.1012
	0.30442	19.899	17.7136	26.0554	24.3953	67.2222	78.0309	41.5442	41.2453	23.7639	36.3023	27.9852	30.8274
	0.30584	19.7276	17.5344	25.848	24.1717	66.9615	77.851	41.3502	41.0487	23.4185	36.0474	27.7758	30.5551
	0.30725	19.5571	17.3563	25.6414	23.9494	66.6992	77.6692	41.1562	40.8521	23.0762	35.7932	27.5674	30.2842
	0.30867	19.3875	17.1794	25.4357	23.7281	66.4354	77.4855	40.9622	40.6555	22.737	35.5397	27.36	30.0147
	0.31009	19.2189	17.0035	25.231	23.5081	66.1701	77.2998	40.7682	40.4588	22.4011	35.2869	27.1535	29.7467
	0.31152	19.0512	16.8288	25.0272	23.2892	65.9033	77.1122	40.5742	40.2622	22.0683	35.035	26.9481	29.4802
	0.31297	18.8844	16.6552	24.8243	23.0715	65.635	76.9225	40.3803	40.0656	21.7387	34.7837	26.7436	29.2152
	0.31441	18.7185	16.4828	24.6224	22.855	65.3651	76.7308	40.1863	39.869	21.4123	34.5332	26.54	28.9517
	0.31586	18.5536	16.3114	24.4214	22.6396	65.0938	76.5371	39.9924	39.6724	21.0892	34.2836	26.3375	28.6897
	0.31732	18.3896	16.1411	24.2213	22.4255	64.821	76.3413	39.7986	39.4759	20.7693	34.0347	26.136	28.4292
	0.31879	18.2265	15.972	24.0222	22.2125	64.5467	76.1435	39.6047	39.2793	20.4526	33.7866	25.9354	28.1703
	0.32027	18.0644	15.804	23.824	22.0008	64.2709	75.9436	39.4109	39.0828	20.1392	33.5393	25.7359	27.9129
	0.32174	17.9032	15.637	23.6268	21.7902	63.9937	75.7417	39.2171	38.8863	19.8291	33.2929	25.5373	27.6571
	0.32323	17.7429	15.4712	23.4306	21.5808	63.7151	75.5376	39.0234	38.6899	19.5222	33.0473	25.3398	27.4028
	0.32472	17.5835	15.3065	23.2353	21.3727	63.435	75.3315	38.8297	38.4935	19.2187	32.8026	25.1433	27.1501
	0.32622	17.4251	15.1429	23.0409	21.1657	63.1535	75.1232	38.6361	38.2971	18.9184	32.5587	24.9477	26.8989
	0.32773	17.2675	14.9804	22.8476	20.96	62.8706	74.9128	38.4426	38.1008	18.6214	32.3157	24.7532	26.6494
	0.32925	17.111	14.819	22.6552	20.7554	62.5863	74.7002	38.2491	37.9045	18.3277	32.0735	24.5597	26.4014
	0.33077	16.9553	14.6587	22.4637	20.5521	62.3006	74.4855	38.0557	37.7083	18.0373	31.8323	24.3672	26.155
	0.33229	16.8006	14.4995	22.2733	20.35	62.0135	74.2686	37.8624	37.5122	17.7501	31.5919	24.1758	25.9103
	0.33383	16.6467	14.3414	22.0838	20.1491	61.725	74.0495	37.6691	37.3162	17.4663	31.3525	23.9853	25.6671
	0.33537	16.4938	14.1844	21.8953	19.9494	61.4352	73.8282	37.4759	37.1202	17.1857	31.114	23.7959	25.4256
	0.33692	16.3419	14.0285	21.7078	19.751	61.1441	73.6047	37.2828	36.9242	16.9084	30.8764	23.6075	25.1857
	0.33848	16.1908	13.8736	21.5213	19.5538	60.8517	73.379	37.0898	36.7284	16.6344	30.6397	23.4201	24.9474
	0.34004	16.0407	13.7199	21.3357	19.3578	60.5579	73.1511	36.8969	36.5327	16.3637	30.404	23.2338	24.7107
	0.34161	15.8915	13.5672	21.1512	19.163	60.2629	72.9209	36.7041	36.337	16.0962	30.1693	23.0485	24.4757
	0.34319	15.7432	13.4156	20.9676	18.9694	59.9665	72.6885	36.5115	36.1415	15.8319	29.9355	22.8642	24.2423
	0.34478	15.5958	13.2651	20.785	18.7771	59.6689	72.4539	36.3189	35.946	15.5709	29.7026	22.6809	24.0106
	0.34637	15.4493	13.1157	20.6034	18.586	59.3701	72.2169	36.1264	35.7506	15.3131	29.4708	22.4987	23.7805
	0.34797	15.3038	12.9673	20.4228	18.3961	59.07	71.9777	35.934	35.5554	15.0585	29.2399	22.3175	23.552
	0.34957	15.1591	12.82	20.2432	18.2075	58.7687	71.7362	35.7418	35.3602	14.8072	29.0101	22.1373	23.3253
	0.3512	15.0154	12.6737	20.0646	18.0201	58.4662	71.4925	35.5497	35.1652	14.559	28.7812	21.9582	23.1001
	0.35282	14.8726	12.5286	19.887	17.8339	58.1625	71.2464	35.3577	34.9703	14.3139	28.5533	21.7801	22.8766
	0.35445	14.7306	12.3844	19.7104	17.6489	57.8577	70.998	35.1659	34.7755	14.0721	28.3265	21.6031	22.6548
	0.35608	14.5896	12.2414	19.5348	17.4652	57.5517	70.7474	34.9742	34.5809	13.8333	28.1006	21.427	22.4346
	0.35773	14.4495	12.0994	19.3602	17.2826	57.2446	70.4944	34.7826	34.3863	13.5977	27.8758	21.252	22.2161
	0.35939	14.3103	11.9584	19.1866	17.1013	56.9363	70.2391	34.5912	34.192	13.3652	27.652	21.0781	21.9992
	0.36104	14.172	11.8185	19.0139	16.9213	56.627	69.9814	34.4	33.9977	13.1358	27.4293	20.9052	21.784
	0.36271	14.0346	11.6796	18.8423	16.7424	56.3166	69.7215	34.2089	33.8036	12.9095	27.2076	20.7333	21.5705
	0.36438	13.898	11.5417	18.6717	16.5648	56.0051	69.4592	34.0179	33.6097	12.6862	26.987	20.5624	21.3586
	0.36607	13.7624	11.4049	18.5021	16.3884	55.6926	69.1946	33.8272	33.4159	12.4659	26.7674	20.3926	21.1484
	0.36776	13.6276	11.2691	18.3335	16.2132	55.3791	68.9276	33.6366	33.2222	12.2486	26.5489	20.2238	20.9398
	0.36946	13.4938	11.1343	18.1659	16.0392	55.0646	68.6583	33.4461	33.0288	12.0343	26.3314	20.056	20.7329
	0.37117	13.3608	11.0006	17.9993	15.8664	54.7491	68.3866	33.2559	32.8355	11.823	26.115	19.8893	20.5277
	0.37288	13.2287	10.8679	17.8337	15.6949	54.4327	68.1127	33.0658	32.6423	11.6146	25.8997	19.7236	20.3241
	0.3746	13.0975	10.7361	17.6691	15.5245	54.1153	67.8363	32.8759	32.4494	11.4091	25.6855	19.559	20.1221
	0.37634	12.9672	10.6054	17.5055	15.3554	53.797	67.5577	32.6862	32.2566	11.2065	25.4724	19.3953	19.9218
	0.37808	12.8377	10.4757	17.3428	15.1875	53.4778	67.2767	32.4967	32.064	11.0068	25.2603	19.2327	19.7231
	0.37982	12.7091	10.347	17.1812	15.0208	53.1577	66.9934	32.3074	31.8716	10.8099	25.0494	19.0711	19.5261
	0.38158	12.5814	10.2193	17.0206	14.8552	52.8368	66.7077	32.1182	31.6793	10.6158	24.8395	18.9106	19.3307
	0.38334	12.4546	10.0926	16.861	14.6909	52.515	66.4197	31.9293	31.4873	10.4245	24.6307	18.751	19.137
	0.38511	12.3286	9.96684	16.7024	14.5278	52.1925	66.1294	31.7406	31.2955	10.236	24.4231	18.5925	18.9449
	0.38689	12.2035	9.84209	16.5447	14.3658	51.8692	65.8368	31.5521	31.1039	10.0502	24.2166	18.435	18.7544
	0.38868	12.0792	9.71831	16.3881	14.2051	51.5451	65.5418	31.3638	30.9124	9.86717	24.0111	18.2786	18.5655
	0.39047	11.9558	9.5955	16.2324	14.0455	51.2203	65.2446	31.1758	30.7212	9.68679	23.8068	18.1231	18.3783
	0.39227	11.8332	9.47366	16.0778	13.8871	50.8947	64.945	30.9879	30.5302	9.50908	23.6036	17.9687	18.1927
	0.39409	11.7115	9.35279	15.9241	13.7299	50.5685	64.6432	30.8003	30.3395	9.33399	23.4016	17.8153	18.0087
	0.39591	11.5907	9.23288	15.7714	13.5739	50.2416	64.3391	30.613	30.1489	9.16152	23.2006	17.6628	17.8263
	0.39774	11.4707	9.11392	15.6197	13.419	49.9141	64.0327	30.4258	29.9586	8.99162	23.0008	17.5114	17.6455
	0.39958	11.3515	8.99591	15.469	13.2653	49.586	63.7241	30.2389	29.7685	8.82428	22.8021	17.361	17.4662
	0.40142	11.2331	8.87884	15.3193	13.1128	49.2572	63.4132	30.0522	29.5787	8.65945	22.6045	17.2117	17.2886
	0.40328	11.1156	8.76271	15.1705	12.9615	48.9279	63.1001	29.8658	29.389	8.49713	22.4081	17.0633	17.1126
	0.40514	10.999	8.64752	15.0227	12.8113	48.5981	62.7847	29.6797	29.1997	8.33727	22.2128	16.9159	16.9381
	0.40701	10.8831	8.53326	14.8759	12.6622	48.2677	62.4672	29.4937	29.0105	8.17986	22.0187	16.7695	16.7652
	0.40889	10.7681	8.41992	14.7301	12.5143	47.9369	62.1475	29.3081	28.8217	8.02485	21.8256	16.6241	16.5939
	0.41078	10.6539	8.3075	14.5852	12.3676	47.6056	61.8255	29.1227	28.633	7.87223	21.6337	16.4797	16.4242
	0.41269	10.5405	8.196	14.4414	12.2219	47.2738	61.5015	28.9375	28.4447	7.72198	21.443	16.3363	16.256
	0.41459	10.4279	8.08541	14.2984	12.0775	46.9417	61.1753	28.7527	28.2566	7.57404	21.2534	16.1939	16.0893
	0.4165	10.3162	7.97572	14.1565	11.9341	46.6091	60.847	28.5681	28.0687	7.42842	21.0649	16.0524	15.9242
	0.41843	10.2052	7.86694	14.0155	11.7919	46.2762	60.5165	28.3837	27.8811	7.28506	20.8776	15.912	15.7606
	0.42036	10.0951	7.75905	13.8755	11.6508	45.943	60.184	28.1997	27.6938	7.14395	20.6914	15.7725	15.5985
	0.42231	9.98575	7.65205	13.7364	11.5108	45.6094	59.8495	28.0159	27.5068	7.00506	20.5064	15.634	15.438
	0.42426	9.8772	7.54593	13.5983	11.372	45.2756	59.5129	27.8324	27.3201	6.86835	20.3225	15.4965	15.279
	0.42622	9.76944	7.4407	13.4611	11.2342	44.9415	59.1743	27.6492	27.1336	6.73381	20.1397	15.3599	15.1214
	0.42818	9.66248	7.33634	13.3249	11.0976	44.6072	58.8337	27.4663	26.9474	6.60141	19.9581	15.2243	14.9654
	0.43016	9.5563	7.23285	13.1896	10.962	44.2727	58.4912	27.2837	26.7615	6.47111	19.7776	15.0897	14.8109
	0.43216	9.4509	7.13023	13.0553	10.8276	43.938	58.1467	27.1013	26.5759	6.3429	19.5983	14.956	14.6578
	0.43415	9.34628	7.02847	12.9219	10.6942	43.6031	57.8003	26.9193	26.3906	6.21673	19.4201	14.8233	14.5062
	0.43615	9.24244	6.92755	12.7894	10.5619	43.2682	57.452	26.7376	26.2056	6.09259	19.243	14.6916	14.3561
	0.43817	9.13937	6.82749	12.6579	10.4307	42.9331	57.1019	26.5562	26.0209	5.97045	19.0671	14.5608	14.2074
	0.44019	9.03707	6.72828	12.5273	10.3006	42.598	56.75	26.3751	25.8366	5.85028	18.8923	14.4309	14.0602
	0.44223	8.93553	6.6299	12.3976	10.1715	42.2628	56.3962	26.1943	25.6525	5.73205	18.7187	14.302	13.9144
	0.44427	8.83476	6.53235	12.2689	10.0435	41.9276	56.0408	26.0138	25.4687	5.61575	18.5462	14.174	13.7701
	0.44632	8.73474	6.43564	12.1411	9.91659	41.5925	55.6835	25.8336	25.2853	5.50134	18.3748	14.047	13.6272
	0.44838	8.63547	6.33975	12.0142	9.79071	41.2574	55.3246	25.6538	25.1022	5.38879	18.2046	13.9209	13.4856
	0.45045	8.53695	6.24468	11.8882	9.66588	40.9223	54.9641	25.4743	24.9194	5.27808	18.0355	13.7957	13.3455
	0.45254	8.43918	6.15042	11.7631	9.54208	40.5874	54.6019	25.2951	24.7369	5.16919	17.8675	13.6715	13.2068
	0.45463	8.34215	6.05696	11.639	9.41933	40.2525	54.2381	25.1162	24.5548	5.06208	17.7007	13.5481	13.0695
	0.45673	8.24585	5.96431	11.5157	9.2976	39.9179	53.8728	24.9377	24.373	4.95674	17.535	13.4257	12.9335
	0.45884	8.15029	5.87246	11.3933	9.1769	39.5834	53.506	24.7595	24.1915	4.85313	17.3704	13.3042	12.799
	0.46096	8.05547	5.7814	11.2719	9.05722	39.2491	53.1377	24.5816	24.0104	4.75124	17.2069	13.1836	12.6657
	0.46309	7.96136	5.69113	11.1513	8.93856	38.915	52.7679	24.4041	23.8296	4.65103	17.0446	13.0639	12.5339
	0.46523	7.86798	5.60164	11.0316	8.82091	38.5812	52.3968	24.2269	23.6491	4.55249	16.8833	12.9451	12.4033
	0.46738	7.77532	5.51293	10.9128	8.70426	38.2477	52.0243	24.0501	23.469	4.45558	16.7232	12.8273	12.2742
	0.46954	7.68337	5.42498	10.7949	8.5886	37.9145	51.6505	23.8736	23.2893	4.3603	16.5642	12.7103	12.1463
	0.4717	7.59214	5.3378	10.6779	8.47394	37.5816	51.2754	23.6975	23.1099	4.2666	16.4063	12.5942	12.0197
	0.47389	7.50161	5.25139	10.5617	8.36027	37.2491	50.899	23.5218	22.9309	4.17447	16.2495	12.4789	11.8945
	0.47608	7.41178	5.16573	10.4464	8.24757	36.917	50.5215	23.3463	22.7522	4.08388	16.0939	12.3646	11.7705
	0.47828	7.32266	5.08082	10.332	8.13585	36.5853	50.1429	23.1713	22.5739	3.99482	15.9393	12.2511	11.6478
	0.48049	7.23422	4.99666	10.2184	8.0251	36.2541	49.7631	22.9966	22.396	3.90725	15.7858	12.1386	11.5264
	0.4827	7.14648	4.91323	10.1057	7.91531	35.9233	49.3823	22.8223	22.2185	3.82115	15.6334	12.0268	11.4063
	0.48494	7.05943	4.83054	9.99387	7.80648	35.5931	49.0005	22.6483	22.0413	3.73651	15.4822	11.916	11.2874
	0.48718	6.97306	4.74859	9.88287	7.69859	35.2633	48.6177	22.4747	21.8645	3.6533	15.332	11.806	11.1698
	0.48943	6.88737	4.66735	9.77272	7.59166	34.9341	48.234	22.3015	21.688	3.57149	15.1829	11.6969	11.0534
	0.49169	6.80235	4.58684	9.6634	7.48567	34.6055	47.8494	22.1286	21.512	3.49108	15.0348	11.5886	10.9383
	0.49396	6.718	4.50704	9.55493	7.38061	34.2775	47.4639	21.9561	21.3363	3.41203	14.8879	11.4811	10.8243
	0.49625	6.63433	4.42795	9.4473	7.27647	33.95	47.0777	21.784	21.161	3.33431	14.742	11.3745	10.7116
	0.49854	6.55131	4.34956	9.34049	7.17325	33.6233	46.6908	21.6123	20.9861	3.25793	14.5972	11.2688	10.6001
	0.50084	6.46896	4.27188	9.23451	7.07096	33.2972	46.3032	21.441	20.8116	3.18285	14.4535	11.1639	10.4897
	0.50315	6.38726	4.19489	9.12935	6.96957	32.9718	45.9149	21.2701	20.6375	3.10904	14.3108	11.0598	10.3806
	0.50548	6.30622	4.11859	9.02501	6.86908	32.6472	45.5261	21.0995	20.4638	3.0365	14.1692	10.9565	10.2726
	0.50782	6.22581	4.04296	8.92148	6.7695	32.3233	45.1367	20.9293	20.2905	2.9652	14.0287	10.8541	10.1658
	0.51016	6.14606	3.96802	8.81876	6.67081	32.0001	44.7468	20.7595	20.1176	2.89512	13.8892	10.7524	10.0601
	0.51252	6.06694	3.89376	8.71685	6.573	31.6778	44.3565	20.5901	19.9451	2.82624	13.7508	10.6516	9.95558
	0.51488	5.98846	3.82016	8.61574	6.47607	31.3563	43.9658	20.4212	19.773	2.75855	13.6134	10.5516	9.85218
	0.51726	5.91062	3.74723	8.51542	6.38001	31.0356	43.5747	20.2526	19.6013	2.69202	13.477	10.4524	9.74991
	0.51966	5.8334	3.67495	8.4159	6.28483	30.7158	43.1833	20.0844	19.4301	2.62663	13.3417	10.354	9.64874
	0.52206	5.7568	3.60334	8.31716	6.1905	30.3969	42.7917	19.9166	19.2592	2.56237	13.2074	10.2564	9.54869
	0.52447	5.68082	3.53237	8.21921	6.09703	30.0789	42.3999	19.7492	19.0888	2.49922	13.0741	10.1595	9.44973
	0.52689	5.60546	3.46204	8.12203	6.00441	29.7618	42.0079	19.5822	18.9188	2.43716	12.9419	10.0635	9.35185
	0.52932	5.53071	3.39235	8.02564	5.91263	29.4457	41.6159	19.4156	18.7492	2.37616	12.8107	9.96823	9.25505
	0.53178	5.45658	3.3233	7.93001	5.8217	29.1305	41.2237	19.2494	18.58	2.31623	12.6805	9.87375	9.15932
	0.53423	5.38304	3.25488	7.83514	5.73159	28.8163	40.8316	19.0837	18.4112	2.25734	12.5513	9.78003	9.06464
	0.5367	5.31011	3.18708	7.74104	5.64231	28.5032	40.4395	18.9183	18.2429	2.19946	12.4231	9.68709	8.971
	0.53918	5.23777	3.1199	7.6477	5.55385	28.1911	40.0475	18.7534	18.075	2.14259	12.2959	9.5949	8.87841
	0.54166	5.16602	3.05334	7.55511	5.46621	27.8801	39.6557	18.5889	17.9076	2.0867	12.1697	9.50347	8.78685
	0.54418	5.09487	2.98738	7.46326	5.37937	27.5701	39.264	18.4248	17.7405	2.03179	12.0446	9.4128	8.6963
	0.54669	5.0243	2.92203	7.37217	5.29333	27.2613	38.8725	18.2611	17.574	1.97783	11.9203	9.32287	8.60676
	0.54921	4.9543	2.85729	7.28181	5.2081	26.9535	38.4814	18.0978	17.4078	1.92481	11.7971	9.23369	8.51823
	0.55175	4.88489	2.79314	7.19218	5.12365	26.6469	38.0905	17.935	17.2421	1.87272	11.6749	9.14524	8.43068
	0.55429	4.81605	2.72958	7.10329	5.03999	26.3415	37.7001	17.7725	17.0768	1.82153	11.5536	9.05754	8.34412
	0.55687	4.74778	2.66661	7.01512	4.9571	26.0372	37.31	17.6105	16.912	1.77124	11.4333	8.97056	8.25853
	0.55944	4.68008	2.60421	6.92768	4.87499	25.7341	36.9205	17.449	16.7476	1.72182	11.3139	8.88431	8.17391
	0.56202	4.61294	2.5424	6.84095	4.79365	25.4323	36.5314	17.2878	16.5837	1.67326	11.1955	8.79877	8.09024
	0.56461	4.54635	2.48116	6.75494	4.71307	25.1316	36.1429	17.1271	16.4202	1.62556	11.0781	8.71395	8.00751
	0.56722	4.48032	2.42048	6.66963	4.63324	24.8323	35.7549	16.9668	16.2572	1.57869	10.9616	8.62985	7.92572
	0.56985	4.41484	2.36037	6.58503	4.55416	24.5341	35.3677	16.807	16.0946	1.53264	10.8461	8.54645	7.84486
	0.57248	4.34991	2.30083	6.50113	4.47583	24.2373	34.9811	16.6476	15.9325	1.48739	10.7315	8.46376	7.76492
	0.57512	4.28552	2.24182	6.41792	4.39823	23.9417	34.5952	16.4886	15.7709	1.44294	10.6178	8.38176	7.68589
	0.57778	4.22166	2.18338	6.3354	4.32137	23.6475	34.2101	16.33	15.6097	1.39927	10.505	8.30046	7.60776
	0.58044	4.15835	2.12547	6.25358	4.24523	23.3546	33.8258	16.1719	15.4489	1.35637	10.3932	8.21984	7.53052
	0.58314	4.09557	2.06812	6.17243	4.16982	23.063	33.4423	16.0142	15.2886	1.31422	10.2823	8.13991	7.45417
	0.58583	4.03331	2.0113	6.09196	4.09512	22.7728	33.0598	15.857	15.1288	1.2728	10.1723	8.06066	7.37868
	0.58853	3.97158	1.955	6.01216	4.02112	22.484	32.6781	15.7002	14.9695	1.23212	10.0632	7.98209	7.30407
	0.59125	3.91037	1.89924	5.93303	3.94784	22.1965	32.2975	15.5439	14.8106	1.19215	9.95502	7.90418	7.23032
	0.59398	3.84967	1.844	5.85457	3.87525	21.9104	31.9178	15.3879	14.6522	1.15288	9.84773	7.82694	7.15741
	0.59673	3.78949	1.78927	5.77677	3.80336	21.6258	31.5392	15.2325	14.4943	1.11431	9.74132	7.75036	7.08534
	0.59949	3.72981	1.73506	5.69962	3.73214	21.3426	31.1616	15.0775	14.3368	1.07641	9.6358	7.67444	7.01411
	0.60225	3.67065	1.68136	5.62312	3.66162	21.0608	30.7852	14.9229	14.1798	1.03919	9.53116	7.59917	6.9437
	0.60503	3.61198	1.62817	5.54728	3.59177	20.7804	30.4099	14.7687	14.0233	1.00261	9.4274	7.52455	6.87411
	0.60783	3.55382	1.57549	5.47207	3.52259	20.5016	30.0358	14.6151	13.8672	0.966683	9.3245	7.45057	6.80532
	0.61065	3.49614	1.52329	5.3975	3.45407	20.2242	29.6629	14.4618	13.7116	0.931387	9.22247	7.37724	6.73733
	0.61347	3.43896	1.47159	5.32357	3.38622	19.9482	29.2913	14.309	13.5565	0.89672	9.1213	7.30453	6.67013
	0.6163	3.38227	1.42038	5.25026	3.31901	19.6738	28.9209	14.1567	13.4019	0.862657	9.02098	7.23246	6.60371
	0.61914	3.32606	1.36966	5.17758	3.25246	19.4009	28.5519	14.0048	13.2478	0.829197	8.92151	7.16101	6.53807
	0.622	3.27034	1.31941	5.10552	3.18655	19.1295	28.1842	13.8534	13.0941	0.796333	8.82289	7.09019	6.4732
	0.62488	3.21509	1.26964	5.03408	3.12128	18.8596	27.8178	13.7024	12.941	0.76404	8.7251	7.01998	6.40909
	0.62777	3.16031	1.22035	4.96324	3.05664	18.5913	27.4529	13.5519	12.7883	0.732327	8.62814	6.95038	6.34572
	0.63067	3.106	1.17152	4.89302	2.99263	18.3245	27.0894	13.4018	12.6361	0.701173	8.53201	6.88139	6.2831
	0.63358	3.05216	1.12316	4.8234	2.92924	18.0592	26.7273	13.2522	12.4844	0.670567	8.4367	6.81301	6.22121
	0.6365	2.99879	1.07526	4.75438	2.86647	17.7955	26.3668	13.103	12.3331	0.6405	8.34221	6.74522	6.16005
	0.63946	2.94587	1.02782	4.68596	2.80431	17.5334	26.0077	12.9543	12.1824	0.610973	8.24852	6.67803	6.09962
	0.64241	2.89341	0.980827	4.61812	2.74275	17.2728	25.6502	12.8061	12.0322	0.58196	8.15565	6.61143	6.03989
	0.64537	2.8414	0.934283	4.55087	2.6818	17.0139	25.2942	12.6583	11.8824	0.553467	8.06357	6.54542	5.98086
	0.64835	2.78984	0.888183	4.48421	2.62144	16.7565	24.9398	12.5109	11.7331	0.525473	7.97229	6.47999	5.92254
	0.65134	2.73873	0.842527	4.41812	2.56167	16.5007	24.587	12.3641	11.5843	0.49798	7.8818	6.41513	5.8649
	0.65436	2.68806	0.797307	4.35261	2.50249	16.2465	24.2359	12.2176	11.4361	0.47097	7.79209	6.35085	5.80795
	0.65739	2.63783	0.75252	4.28766	2.44389	15.9939	23.8864	12.0717	11.2883	0.44444	7.70316	6.28714	5.75167
	0.66042	2.58803	0.708163	4.22329	2.38587	15.7429	23.5385	11.9262	11.141	0.418383	7.615	6.224	5.69606
	0.66347	2.53867	0.664233	4.15947	2.32842	15.4936	23.1924	11.7811	10.9942	0.392783	7.52761	6.16141	5.64111
	0.66653	2.48974	0.620723	4.09621	2.27153	15.2458	22.8479	11.6366	10.8479	0.36764	7.44098	6.09938	5.58681
	0.66962	2.44123	0.57763	4.03351	2.2152	14.9997	22.5052	11.4924	10.7021	0.34294	7.35511	6.03791	5.53316
	0.67271	2.39315	0.534953	3.97135	2.15943	14.7552	22.1642	11.3488	10.5568	0.318677	7.26999	5.97698	5.48015
	0.67582	2.34548	0.49269	3.90974	2.10421	14.5124	21.825	11.2056	10.412	0.294847	7.18563	5.91659	5.42777
	0.67894	2.29823	0.450833	3.84867	2.04954	14.2712	21.4875	11.0629	10.2677	0.27144	7.102	5.85675	5.37601
	0.68207	2.2514	0.409377	3.78814	1.99541	14.0316	21.1519	10.9206	10.1238	0.248447	7.0191	5.79744	5.32487
	0.68524	2.20498	0.368323	3.72814	1.94181	13.7937	20.818	10.7788	9.98054	0.22586	6.93694	5.73866	5.27435
	0.6884	2.15896	0.327667	3.66866	1.88875	13.5574	20.486	10.6374	9.83773	0.203677	6.8555	5.68041	5.22443
	0.69158	2.11334	0.287403	3.60972	1.83621	13.3228	20.1558	10.4966	9.69542	0.18189	6.77479	5.62269	5.17511
	0.69477	2.06812	0.247527	3.5513	1.78419	13.0898	19.8275	10.3561	9.55362	0.160487	6.69479	5.56548	5.12638
	0.69798	2.02331	0.20804	3.49339	1.7327	12.8584	19.501	10.2162	9.41232	0.139463	6.6155	5.50879	5.07823
	0.70121	1.97888	0.16893	3.43599	1.68171	12.6287	19.1763	10.0767	9.27152	0.11881	6.53691	5.45261	5.03067
	0.70445	1.93485	0.130203	3.37911	1.63124	12.4007	18.8536	9.93768	9.13122	0.09853	6.45902	5.39693	4.98367
	0.7077	1.8912	0.09185	3.32273	1.58127	12.1743	18.5327	9.79912	8.99143	0.0786067	6.38184	5.34177	4.93724
	0.71097	1.84795	0.05387	3.26685	1.5318	11.9496	18.2138	9.66103	8.85214	0.05904	6.30533	5.2871	4.89138
	0.71425	1.80507	0.0162567	3.21147	1.48282	11.7265	17.8967	9.5234	8.71336	0.0398133	6.22952	5.23292	4.84606
	0.71756	1.76257	-0.0209833	3.15658	1.43433	11.5051	17.5816	9.38623	8.57508	0.0209333	6.15438	5.17924	4.80129
	0.72088	1.72044	-0.0578667	3.10218	1.38633	11.2853	17.2684	9.24952	8.43731	0.00238667	6.07991	5.12604	4.75706
	0.7242	1.67869	-0.09439	3.04827	1.33881	11.0672	16.9571	9.11328	8.30005	-0.0158267	6.00611	5.07333	4.71337
	0.72755	1.63731	-0.130563	2.99484	1.29177	10.8508	16.6478	8.97751	8.16328	-0.03372	5.93298	5.0211	4.6702
	0.7309	1.5963	-0.166377	2.94189	1.2452	10.6359	16.3404	8.8422	8.02703	-0.0512967	5.86051	4.96934	4.62756
	0.73429	1.55564	-0.201843	2.88941	1.19909	10.4228	16.0349	8.70735	7.89128	-0.06856	5.78869	4.91806	4.58543
	0.73768	1.51535	-0.236963	2.8374	1.15345	10.2113	15.7314	8.57297	7.75604	-0.0855133	5.71752	4.86724	4.54382
	0.74109	1.47542	-0.271743	2.78587	1.10828	10.0014	15.4299	8.43906	7.62131	-0.10217	5.64699	4.8169	4.50271
	0.74451	1.43584	-0.30618	2.73479	1.06356	9.79315	15.1303	8.30561	7.48708	-0.118527	5.5771	4.767	4.4621
	0.74795	1.39662	-0.340283	2.68417	1.01928	9.58655	14.8327	8.17262	7.35336	-0.134597	5.50785	4.71757	4.42198
	0.75142	1.35774	-0.374047	2.63401	0.975457	9.3816	14.5371	8.04009	7.22014	-0.15038	5.43922	4.66859	4.38235
	0.75488	1.31921	-0.407487	2.58431	0.932073	9.17828	14.2434	7.90803	7.08743	-0.165883	5.37122	4.62006	4.34321
	0.75837	1.28103	-0.440593	2.53505	0.889133	8.97658	13.9517	7.77644	6.95523	-0.18111	5.30384	4.57198	4.30454
	0.76187	1.24318	-0.473383	2.48624	0.846623	8.77651	13.662	7.6453	6.82354	-0.196063	5.23707	4.52434	4.26634
	0.76539	1.20568	-0.505847	2.43786	0.804547	8.57807	13.3743	7.51463	6.69236	-0.210753	5.17091	4.47714	4.2286
	0.76894	1.16851	-0.53799	2.38993	0.762893	8.38124	13.0885	7.38443	6.56168	-0.225187	5.10535	4.43038	4.19133
	0.77248	1.13167	-0.569823	2.34243	0.721663	8.18603	12.8048	7.25468	6.4315	-0.239357	5.0404	4.38404	4.15451
	0.77605	1.09516	-0.60134	2.29537	0.680857	7.99244	12.523	7.1254	6.30184	-0.25328	4.97604	4.33814	4.11814
	0.77963	1.05898	-0.632547	2.24873	0.64046	7.80045	12.2432	6.99658	6.17268	-0.266953	4.91227	4.29266	4.08222
	0.78323	1.02312	-0.663447	2.20251	0.600477	7.61005	11.9653	6.86822	6.04403	-0.28039	4.84909	4.24759	4.04674
	0.78686	0.987587	-0.694047	2.15671	0.560897	7.42127	11.6895	6.74033	5.91589	-0.29358	4.78648	4.20295	4.01169
	0.7905	0.95237	-0.724343	2.11134	0.52172	7.23406	11.4156	6.6129	5.78825	-0.306543	4.72445	4.15872	3.97707
	0.79415	0.91747	-0.75434	2.06637	0.482947	7.04845	11.1437	6.48592	5.66112	-0.31927	4.663	4.11491	3.94287
	0.79781	0.882883	-0.784043	2.02182	0.444567	6.86442	10.8737	6.35941	5.5345	-0.331777	4.60211	4.07149	3.9091
	0.80149	0.848607	-0.813453	1.97767	0.406577	6.68196	10.6058	6.23336	5.40838	-0.344057	4.54178	4.02849	3.87573
	0.80521	0.814643	-0.842577	1.93392	0.368973	6.50107	10.3398	6.10777	5.28277	-0.356117	4.48201	3.98588	3.84279
	0.80893	0.780987	-0.871403	1.89058	0.33176	6.32175	10.0757	5.98264	5.15766	-0.367963	4.4228	3.94366	3.81024
	0.81266	0.747627	-0.89995	1.84763	0.294923	6.14399	9.81366	5.85796	5.03306	-0.379603	4.36413	3.90185	3.77809
	0.81641	0.714573	-0.928217	1.80508	0.258467	5.96778	9.55354	5.73375	4.90896	-0.391033	4.30601	3.86042	3.74634
	0.82018	0.681813	-0.956207	1.76292	0.222377	5.79311	9.29537	5.60999	4.78537	-0.402267	4.24842	3.81938	3.71498
	0.82399	0.649357	-0.983917	1.72114	0.186667	5.61998	9.03915	5.4867	4.66228	-0.413297	4.19137	3.77873	3.684
	0.82779	0.617187	-1.01135	1.67975	0.151317	5.44839	8.78488	5.36386	4.53969	-0.424127	4.13485	3.73846	3.6534
	0.83161	0.58531	-1.03852	1.63874	0.116327	5.27832	8.53254	5.24147	4.41761	-0.43477	4.07886	3.69856	3.62319
	0.83545	0.553723	-1.06541	1.59811	0.0816967	5.10977	8.28214	5.11955	4.29603	-0.44522	4.02339	3.65903	3.59334
	0.83931	0.522423	-1.09204	1.55785	0.0474267	4.94273	8.03367	4.99808	4.17496	-0.45549	3.96843	3.61988	3.56387
	0.8432	0.491403	-1.11841	1.51796	0.0135033	4.7772	7.78712	4.87706	4.05438	-0.465573	3.91399	3.5811	3.53475
	0.84709	0.46067	-1.14451	1.47844	-0.0200667	4.61316	7.54249	4.7565	3.93431	-0.475483	3.86006	3.54267	3.506
	0.851	0.430213	-1.17036	1.43928	-0.0532933	4.45062	7.29978	4.63639	3.81474	-0.48521	3.80664	3.50461	3.4776
	0.85493	0.40003	-1.19595	1.40049	-0.0861767	4.28955	7.05897	4.51674	3.69567	-0.49477	3.75371	3.46691	3.44956
	0.85888	0.370123	-1.22129	1.36206	-0.118723	4.12996	6.82006	4.39754	3.5771	-0.504157	3.70127	3.42956	3.42185
	0.86286	0.34049	-1.24637	1.32398	-0.15093	3.97184	6.58304	4.27879	3.45903	-0.51338	3.64934	3.39257	3.3945
	0.86684	0.311123	-1.2712	1.28625	-0.182813	3.81518	6.34791	4.1605	3.34145	-0.522437	3.59789	3.35592	3.36748
	0.87084	0.282027	-1.29579	1.24888	-0.21436	3.65997	6.11467	4.04265	3.22438	-0.531337	3.54692	3.31962	3.34079
	0.87486	0.253193	-1.32014	1.21185	-0.245583	3.5062	5.8833	3.92526	3.10781	-0.540073	3.49643	3.28366	3.31444
	0.8789	0.224627	-1.34424	1.17516	-0.276487	3.35387	5.65378	3.80832	2.99173	-0.548663	3.44641	3.24805	3.28841
	0.88298	0.196317	-1.3681	1.13881	-0.307067	3.20296	5.42614	3.69182	2.87615	-0.557093	3.39687	3.21277	3.2627
	0.88705	0.168263	-1.39173	1.10281	-0.33733	3.05348	5.20034	3.57578	2.76107	-0.56538	3.34779	3.17782	3.23732
	0.89115	0.140467	-1.41512	1.06713	-0.367287	2.9054	4.97639	3.46018	2.64648	-0.573517	3.29918	3.14321	3.21225
	0.89526	0.112927	-1.43827	1.03179	-0.396927	2.75873	4.75427	3.34503	2.53238	-0.58151	3.25103	3.10892	3.18748
	0.89939	0.0856367	-1.4612	0.996783	-0.426263	2.61345	4.53398	3.23032	2.41878	-0.589357	3.20333	3.07496	3.16303
	0.90357	0.0585967	-1.4839	0.962093	-0.455293	2.46955	4.31552	3.11607	2.30567	-0.59707	3.15608	3.04132	3.13888
	0.90774	0.0318067	-1.50637	0.927737	-0.484023	2.32703	4.09886	3.00225	2.19306	-0.60465	3.10928	3.008	3.11503
	0.91193	0.00525667	-1.52862	0.893693	-0.512457	2.18588	3.88401	2.88888	2.08094	-0.612087	3.06292	2.975	3.09147
	0.91614	-0.0210467	-1.55065	0.85997	-0.540593	2.04609	3.67096	2.77596	1.9693	-0.619397	3.017	2.94231	3.06821
	0.92036	-0.0471133	-1.57245	0.826563	-0.568443	1.90765	3.45969	2.66348	1.85816	-0.62658	2.97152	2.90993	3.04524
	0.92463	-0.0729367	-1.59404	0.793467	-0.595993	1.77056	3.2502	2.55144	1.74751	-0.633633	2.92647	2.87786	3.02256
	0.9289	-0.0985267	-1.61542	0.76068	-0.623263	1.63479	3.04249	2.43984	1.63734	-0.64056	2.88185	2.8461	3.00015
	0.93319	-0.12388	-1.63658	0.7282	-0.650253	1.50035	2.83653	2.32868	1.52767	-0.64737	2.83765	2.81463	2.97803
	0.9375	-0.148997	-1.65752	0.696027	-0.676957	1.36722	2.63233	2.21796	1.41848	-0.65405	2.79387	2.78347	2.95618
	0.94182	-0.173887	-1.67826	0.664153	-0.703387	1.2354	2.42987	2.10768	1.30978	-0.66062	2.75051	2.75261	2.9346
	0.94619	-0.198553	-1.69879	0.63258	-0.729543	1.10487	2.22915	1.99784	1.20156	-0.667073	2.70756	2.72204	2.91329
	0.95056	-0.222983	-1.71912	0.601303	-0.75542	0.97564	2.03015	1.88843	1.09383	-0.673407	2.66502	2.69177	2.89225
	0.95495	-0.247193	-1.73924	0.570317	-0.781033	0.847687	1.83287	1.77947	0.98658	-0.67963	2.62289	2.66178	2.87147
	0.95936	-0.27118	-1.75917	0.53962	-0.80638	0.720997	1.63729	1.67094	0.879813	-0.68575	2.58116	2.63208	2.85094
	0.96378	-0.294947	-1.77889	0.50922	-0.83146	0.59557	1.44341	1.56284	0.773527	-0.691757	2.53983	2.60266	2.83068
	0.96826	-0.318493	-1.79841	0.479103	-0.856277	0.471397	1.25123	1.45518	0.667723	-0.697657	2.49889	2.57353	2.81066
	0.97272	-0.341827	-1.81774	0.449267	-0.880837	0.348463	1.06072	1.34795	0.5624	-0.70345	2.45834	2.54468	2.7909
	0.97721	-0.364937	-1.83688	0.41971	-0.90514	0.226767	0.871883	1.24114	0.457557	-0.709147	2.41819	2.5161	2.77138
	0.98173	-0.387843	-1.85582	0.390437	-0.929187	0.106287	0.684703	1.13478	0.353187	-0.71474	2.37841	2.4878	2.75211
	0.98626	-0.410533	-1.87458	0.36144	-0.952987	-0.01297	0.499177	1.02884	0.2493	-0.720233	2.33902	2.45977	2.73308
	0.99083	-0.433013	-1.89314	0.33271	-0.97654	-0.131027	0.315293	0.923337	0.145883	-0.725633	2.30001	2.43201	2.71428
	0.99541	-0.455287	-1.91152	0.304253	-0.99984	-0.247883	0.133037	0.818253	0.0429467	-0.730937	2.26137	2.40451	2.69572
	1	-0.47736	-1.92972	0.276067	-1.0229	-0.363557	-0.0476	0.713607	-0.05952	-0.736143	2.2231	2.37728	2.67739

## Sheet: Fig. 6a
	Fig. 6a
		Bar	ΔH		–TΔS		ΔG
			Mean	SEM	Mean	SEM	Mean	SEM
		WT	48.855	12.18	-54.2857	12.1465	-5.43066	0.047539
		W225A	7.402	4.419	-13.8938	4.44244	-6.49179	0.023435
		R229Q	8.57367	0.696661	-15.8019	0.661553	-7.22828	0.0451973
		R233Q-1	5.8678	1.05625	-11.8843	1.01597	-6.01646	0.153593
		R233Q-2	38.68	10.892	-45.0624	10.8348	-6.38239	0.216405
		R235Q	2.438	0.025	-8.69107	0.0745375	-6.25307	0.0495375
	Dot plot		OcHeR WT						OcHeR W225A						OcHeR R229Q
			ΔH	–TΔS	ΔG				ΔH	–TΔS	ΔG				ΔH	–TΔS	ΔG
	Experimental groups	#1	50	-55.4559	-5.4559		Experimental groups	#1	7.402	-13.8938	-6.49179		Experimental groups	#1	9.467	-16.607	-7.13995
		#2	62.38	-67.68	-5.30005			#2	16.24	-22.7787	-6.53866			#2	9.053	-16.3088	-7.2558
		#3	68.8	-74.2394	-5.43935									#3	7.201	-14.4901	-7.28909
		#4	14.24	-19.7673	-5.52735
		#5
			OcHeR R233Q-1						OcHeR R233Q-2						OcHeR W225A
			ΔH	–TΔS	ΔG				ΔH	–TΔS	ΔG				ΔH	–TΔS	ΔG
	Experimental groups	#1	5.453	-11.3297	-5.8767		Experimental groups	#1	60.33	-66.7856	-6.4556		Experimental groups	#1	2.413	-8.61654	-6.20353
		#2	9.808	-15.7423	-5.93432			#2	63.24	-69.469	-6.22895			#2	2.463	-8.76561	-6.30261
		#3	3.793	-10.4054	-6.61243			#3	14.2	-20.1251	-5.92513
		#4	4.349	-10.0775	-5.72847			#4	12.56	-19.7375	-7.17753
		#5	5.936	-11.8664	-5.93037			#5	43.07	-49.1947	-6.12475

[truncated: 17 more sheets: Supplementary Fig. 2a, Supplementary Fig. 2b, Supplementary Figs. 5a–g, Supplementary Fig. 6c, 8b, Supplementary Fig. 6d, Supplementary Figs. 9a,b, Supplementary Figs. 9c,d, Supplementary Fig. 9e, Supplementary Figs. 9f,g,h, Supplementary Fig. 9j, Supplementary Figs. 10b–f, Supplementary Fig. 10g, Supplementary Figs. 10h–m, Supplementary Figs. 11b–d, Supplementary Figs. 12b–d, Supplementary Figs. 13a–i, Supplementary Figs. 14a,b]
